# Supplementary material for: Tricarbonyl rhenium(i) complexes with 8-hydroxyquinolines: structural, chemical, antibacterial, and anticancer characteristics
Source: RSC Adv. 2024 Jun 5;14(25):18080–92. doi: 10.1039/d4ra03141e (PMC11152041; doi:10.1039/d4ra03141e)
Supplement: RA-014-D4RA03141E-s002 [file RA-014-D4RA03141E-s002.cif]

# Electronic Supplementary Material (ESI) for RSC Advances.
# This journal is © The Royal Society of Chemistry 2024

####################################################################### 
# 
# This file contains crystal structure data downloaded from the 
# Cambridge Structural Database (CSD) hosted by the Cambridge 
# Crystallographic Data Centre (CCDC).
# 
# Full information about CCDC data access policies and citation 
# guidelines are available at http://www.ccdc.cam.ac.uk/access/V1 
# 
# Audit and citation data items may have been added by the CCDC. 
# Please retain this information to preserve the provenance of 
# this file and to allow appropriate attribution of the data. 
# 
#######################################################################

data_1-Re(CO)3(Q)Him
_database_code_depnum_ccdc_archive 'CCDC 2349883'
loop_
_audit_author_name
_audit_author_address
'Krzysztof Lyczko'
;Institute of Nuclear Chemistry and Technology
Poland
;
_audit_update_record             
;
2024-04-21 deposited with the CCDC.	2024-05-26 downloaded from the CCDC.
;
_audit_creation_date             2021-11-17
_audit_creation_method           
;
Olex2 1.5
(compiled 2021.10.07 svn.r9718050b for OlexSys, GUI svn.r6410)
;
_shelx_SHELXL_version_number     2017/1
_chemical_name_common            ?
_chemical_name_systematic        
;
tricarbonyl-imidazole-(quinolin-8-olato-N,O)-rhenium(I)
;
_chemical_formula_moiety         'C15 H10 N3 O4 Re'
_chemical_formula_sum            'C15 H10 N3 O4 Re'
_chemical_formula_weight         482.46
_chemical_melting_point          ?
loop_
_atom_type_symbol
_atom_type_description
_atom_type_scat_dispersion_real
_atom_type_scat_dispersion_imag
_atom_type_scat_source
C C 0.0033 0.0016 'International Tables Vol C Tables 4.2.6.8 and 6.1.1.4'
H H 0.0000 0.0000 'International Tables Vol C Tables 4.2.6.8 and 6.1.1.4'
N N 0.0061 0.0033 'International Tables Vol C Tables 4.2.6.8 and 6.1.1.4'
O O 0.0106 0.0060 'International Tables Vol C Tables 4.2.6.8 and 6.1.1.4'
Re Re -1.0185 7.2310 'International Tables Vol C Tables 4.2.6.8 and 6.1.1.4'

_shelx_space_group_comment       
;
The symmetry employed for this shelxl refinement is uniquely defined
by the following loop, which should always be used as a source of
symmetry information in preference to the above space-group names.
They are only intended as comments.
;
_space_group_crystal_system      triclinic
_space_group_IT_number           2
_space_group_name_H-M_alt        'P -1'
_space_group_name_Hall           '-P 1'
loop_
_space_group_symop_operation_xyz
'x, y, z'
'-x, -y, -z'

_cell_length_a                   7.44080(10)
_cell_length_b                   8.1893(2)
_cell_length_c                   12.2524(3)
_cell_angle_alpha                87.694(2)
_cell_angle_beta                 82.047(2)
_cell_angle_gamma                85.253(2)
_cell_volume                     736.57(3)
_cell_formula_units_Z            2
_cell_measurement_reflns_used    20082
_cell_measurement_temperature    100.0(1)
_cell_measurement_theta_max      31.7270
_cell_measurement_theta_min      2.4900
_shelx_estimated_absorpt_T_max   ?
_shelx_estimated_absorpt_T_min   ?
_exptl_absorpt_coefficient_mu    8.273
_exptl_absorpt_correction_T_max  1.00000
_exptl_absorpt_correction_T_min  0.92485
_exptl_absorpt_correction_type   multi-scan
_exptl_absorpt_process_details   'CrysAlisPro (Rigaku OD, 2021)'
_exptl_absorpt_special_details   ?
_exptl_crystal_colour            brown
_exptl_crystal_density_diffrn    2.175
_exptl_crystal_density_meas      ?
_exptl_crystal_density_method    ?
_exptl_crystal_description       block
_exptl_crystal_F_000             456
_exptl_crystal_size_max          0.10
_exptl_crystal_size_mid          0.06
_exptl_crystal_size_min          0.04
_exptl_transmission_factor_max   ?
_exptl_transmission_factor_min   ?
_diffrn_reflns_av_R_equivalents  0.0366
_diffrn_reflns_av_unetI/netI     0.0260
_diffrn_reflns_Laue_measured_fraction_full 1.000
_diffrn_reflns_Laue_measured_fraction_max 0.950
_diffrn_reflns_limit_h_max       11
_diffrn_reflns_limit_h_min       -11
_diffrn_reflns_limit_k_max       12
_diffrn_reflns_limit_k_min       -11
_diffrn_reflns_limit_l_max       17
_diffrn_reflns_limit_l_min       -18
_diffrn_reflns_number            29580
_diffrn_reflns_point_group_measured_fraction_full 1.000
_diffrn_reflns_point_group_measured_fraction_max 0.950
_diffrn_reflns_theta_full        25.242
_diffrn_reflns_theta_max         31.913
_diffrn_reflns_theta_min         2.497
_diffrn_ambient_temperature      100.0(1)
_diffrn_detector_area_resol_mean 16.0131
_diffrn_measured_fraction_theta_full 1.000
_diffrn_measured_fraction_theta_max 0.950
_diffrn_measurement_device_type  'SuperNova, Dual, Cu at home/near, Eos'
_diffrn_measurement_method       '\w scans'
_diffrn_radiation_type           MoK\a
_diffrn_radiation_wavelength     0.71073
_diffrn_source                   'micro-focus sealed X-ray tube'
_reflns_Friedel_coverage         0.000
_reflns_Friedel_fraction_full    .
_reflns_Friedel_fraction_max     .
_reflns_number_gt                4556
_reflns_number_total             4824
_reflns_special_details          
;
 Reflections were merged by SHELXL according to the crystal
 class for the calculation of statistics and refinement.
 
 _reflns_Friedel_fraction is defined as the number of unique
 Friedel pairs measured divided by the number that would be
 possible theoretically, ignoring centric projections and
 systematic absences.
;
_reflns_threshold_expression     'I > 2\s(I)'
_computing_cell_refinement       'CrysAlisPro (Rigaku OD, 2021)'
_computing_data_collection       'CrysAlisPro (Rigaku OD, 2021)'
_computing_data_reduction        'CrysAlisPro (Rigaku OD, 2021)'
_computing_molecular_graphics    'Olex2 1.5 (Dolomanov et al., 2009)'
_computing_publication_material  'Olex2 1.5 (Dolomanov et al., 2009)'
_computing_structure_refinement  'SHELXL 2017/1 (Sheldrick, 2015)'
_computing_structure_solution    ?
_refine_diff_density_max         1.002
_refine_diff_density_min         -0.805
_refine_diff_density_rms         0.124
_refine_ls_extinction_coef       .
_refine_ls_extinction_method     none
_refine_ls_goodness_of_fit_ref   1.077
_refine_ls_hydrogen_treatment    mixed
_refine_ls_matrix_type           full
_refine_ls_number_parameters     212
_refine_ls_number_reflns         4824
_refine_ls_number_restraints     0
_refine_ls_R_factor_all          0.0189
_refine_ls_R_factor_gt           0.0166
_refine_ls_restrained_S_all      1.077
_refine_ls_shift/su_max          0.000
_refine_ls_shift/su_mean         0.000
_refine_ls_structure_factor_coef Fsqd
_refine_ls_weighting_details     
'w=1/[\s^2^(Fo^2^)+(0.0101P)^2^+0.3435P] where P=(Fo^2^+2Fc^2^)/3'
_refine_ls_weighting_scheme      calc
_refine_ls_wR_factor_gt          0.0317
_refine_ls_wR_factor_ref         0.0324
_refine_special_details          ?
_olex2_refinement_description    
;
1. Fixed Uiso
 At 1.2 times of:
  All C(H) groups
2.a Aromatic/amide H refined with riding coordinates:
 C10(H10), C6(H6), C5(H5), C8(H8), C9(H9), C15(H15), C4(H4), C14(H14), C13(H13)
;
_atom_sites_solution_hydrogens   mixed
_atom_sites_solution_primary     direct
_atom_sites_solution_secondary   ?
loop_
_atom_site_label
_atom_site_type_symbol
_atom_site_fract_x
_atom_site_fract_y
_atom_site_fract_z
_atom_site_U_iso_or_equiv
_atom_site_adp_type
_atom_site_occupancy
_atom_site_site_symmetry_order
_atom_site_calc_flag
_atom_site_refinement_flags_posn
_atom_site_refinement_flags_adp
_atom_site_refinement_flags_occupancy
_atom_site_disorder_assembly
_atom_site_disorder_group
Re1 Re 0.15852(2) 0.75915(2) 0.30512(2) 0.00992(2) Uani 1 1 d . . . . .
O4 O 0.05179(17) 0.52899(16) 0.29179(11) 0.0110(3) Uani 1 1 d . . . . .
O3 O -0.1786(2) 0.97202(19) 0.25052(15) 0.0244(4) Uani 1 1 d . . . . .
C10 C 0.0564(3) 0.3025(2) 0.17356(18) 0.0147(4) Uani 1 1 d . . . . .
H10 H -0.006920 0.238933 0.230677 0.018 Uiso 1 1 calc R U . . .
N2 N 0.4000(2) 0.6005(2) 0.33712(14) 0.0113(3) Uani 1 1 d . . . . .
C6 C 0.3376(3) 0.5857(3) -0.08058(18) 0.0185(4) Uani 1 1 d . . . . .
H6 H 0.371685 0.547789 -0.153365 0.022 Uiso 1 1 calc R U . . .
C5 C 0.3784(3) 0.7385(3) -0.05475(18) 0.0185(4) Uani 1 1 d . . . . .
H5 H 0.438270 0.807883 -0.109697 0.022 Uiso 1 1 calc R U . . .
C2 C 0.2855(3) 0.9521(2) 0.30675(18) 0.0155(4) Uani 1 1 d . . . . .
O1 O 0.0182(2) 0.8058(2) 0.55094(13) 0.0238(3) Uani 1 1 d . . . . .
C8 C 0.1958(3) 0.3250(3) -0.01779(18) 0.0176(4) Uani 1 1 d . . . . .
H8 H 0.224931 0.279319 -0.088703 0.021 Uiso 1 1 calc R U . . .
N3 N 0.6846(2) 0.5154(2) 0.35245(15) 0.0142(3) Uani 1 1 d . . . . .
C3 C -0.0515(3) 0.8913(2) 0.27063(18) 0.0160(4) Uani 1 1 d . . . . .
C9 C 0.1055(3) 0.2375(3) 0.06774(19) 0.0177(4) Uani 1 1 d . . . . .
H9 H 0.075282 0.130007 0.055251 0.021 Uiso 1 1 calc R U . . .
C7 C 0.2451(3) 0.4846(3) 0.00081(17) 0.0147(4) Uani 1 1 d . . . . .
C11 C 0.0997(2) 0.4579(2) 0.19470(17) 0.0110(4) Uani 1 1 d . . . . .
C12 C 0.1994(2) 0.5483(2) 0.10766(16) 0.0116(4) Uani 1 1 d . . . . .
C15 C 0.4084(3) 0.4342(2) 0.36403(17) 0.0133(4) Uani 1 1 d . . . . .
H15 H 0.307863 0.368228 0.374850 0.016 Uiso 1 1 calc R U . . .
C4 C 0.3309(3) 0.7913(3) 0.05357(18) 0.0158(4) Uani 1 1 d . . . . .
H4 H 0.361367 0.896804 0.070797 0.019 Uiso 1 1 calc R U . . .
N1 N 0.2450(2) 0.6999(2) 0.13329(14) 0.0119(3) Uani 1 1 d . . . . .
O2 O 0.3690(2) 1.06541(19) 0.30548(15) 0.0253(4) Uani 1 1 d . . . . .
C14 C 0.5845(3) 0.3810(3) 0.37239(17) 0.0147(4) Uani 1 1 d . . . . .
H14 H 0.629478 0.272110 0.388818 0.018 Uiso 1 1 calc R U . . .
C13 C 0.5695(3) 0.6444(2) 0.33128(17) 0.0134(4) Uani 1 1 d . . . . .
H13 H 0.604414 0.752547 0.314402 0.016 Uiso 1 1 calc R U . . .
C1 C 0.0718(3) 0.7868(2) 0.45879(19) 0.0157(4) Uani 1 1 d . . . . .
H3 H 0.799(4) 0.518(3) 0.339(2) 0.024(7) Uiso 1 1 d . . . . .

loop_
_atom_site_aniso_label
_atom_site_aniso_U_11
_atom_site_aniso_U_22
_atom_site_aniso_U_33
_atom_site_aniso_U_23
_atom_site_aniso_U_13
_atom_site_aniso_U_12
Re1 0.00821(3) 0.00848(4) 0.01284(4) -0.00094(3) -0.00012(3) -0.00120(2)
O4 0.0097(6) 0.0100(6) 0.0134(7) -0.0009(5) -0.0005(5) -0.0030(5)
O3 0.0146(7) 0.0153(8) 0.0438(11) 0.0056(7) -0.0076(7) -0.0006(6)
C10 0.0134(8) 0.0128(9) 0.0183(11) -0.0004(8) -0.0043(7) -0.0004(7)
N2 0.0095(7) 0.0124(8) 0.0117(8) -0.0014(6) 0.0000(6) -0.0016(6)
C6 0.0127(9) 0.0299(12) 0.0125(10) -0.0017(9) -0.0025(7) 0.0029(8)
C5 0.0133(9) 0.0269(12) 0.0142(10) 0.0055(9) -0.0011(7) -0.0005(8)
C2 0.0126(8) 0.0130(9) 0.0202(11) -0.0016(8) -0.0013(7) 0.0013(7)
O1 0.0290(8) 0.0241(8) 0.0164(8) -0.0032(7) 0.0022(7) 0.0026(7)
C8 0.0146(9) 0.0210(11) 0.0179(11) -0.0076(8) -0.0060(8) 0.0037(8)
N3 0.0088(7) 0.0181(9) 0.0157(9) -0.0019(7) -0.0013(6) -0.0022(6)
C3 0.0150(9) 0.0113(9) 0.0217(11) -0.0007(8) 0.0003(8) -0.0057(7)
C9 0.0149(9) 0.0155(10) 0.0241(12) -0.0056(8) -0.0086(8) 0.0021(7)
C7 0.0102(8) 0.0204(10) 0.0139(10) -0.0029(8) -0.0043(7) 0.0030(7)
C11 0.0086(8) 0.0114(9) 0.0134(9) -0.0006(7) -0.0036(7) 0.0007(6)
C12 0.0086(8) 0.0137(9) 0.0125(9) -0.0003(7) -0.0031(7) 0.0008(7)
C15 0.0129(8) 0.0119(9) 0.0152(10) 0.0002(7) -0.0015(7) -0.0027(7)
C4 0.0120(8) 0.0170(10) 0.0185(11) 0.0038(8) -0.0031(7) -0.0019(7)
N1 0.0094(7) 0.0138(8) 0.0124(8) 0.0008(6) -0.0019(6) -0.0003(6)
O2 0.0189(7) 0.0143(8) 0.0434(11) -0.0044(7) -0.0037(7) -0.0056(6)
C14 0.0150(9) 0.0142(9) 0.0151(10) 0.0015(8) -0.0032(7) -0.0019(7)
C13 0.0109(8) 0.0155(9) 0.0141(10) -0.0007(8) -0.0008(7) -0.0035(7)
C1 0.0137(9) 0.0102(9) 0.0230(11) 0.0000(8) -0.0023(8) -0.0005(7)

_geom_special_details            
;
 All esds (except the esd in the dihedral angle between two l.s. planes)
 are estimated using the full covariance matrix.  The cell esds are taken
 into account individually in the estimation of esds in distances, angles
 and torsion angles; correlations between esds in cell parameters are only
 used when they are defined by crystal symmetry.  An approximate (isotropic)
 treatment of cell esds is used for estimating esds involving l.s. planes.
;
loop_
_geom_bond_atom_site_label_1
_geom_bond_atom_site_label_2
_geom_bond_distance
_geom_bond_site_symmetry_2
_geom_bond_publ_flag
Re1 O4 2.1256(13) . ?
Re1 N2 2.1994(16) . ?
Re1 C2 1.909(2) . ?
Re1 C3 1.912(2) . ?
Re1 N1 2.1764(17) . ?
Re1 C1 1.920(2) . ?
O4 C11 1.336(2) . ?
O3 C3 1.158(2) . ?
C10 H10 0.9500 . ?
C10 C9 1.411(3) . ?
C10 C11 1.381(3) . ?
N2 C15 1.387(2) . ?
N2 C13 1.331(2) . ?
C6 H6 0.9500 . ?
C6 C5 1.371(3) . ?
C6 C7 1.411(3) . ?
C5 H5 0.9500 . ?
C5 C4 1.401(3) . ?
C2 O2 1.157(2) . ?
O1 C1 1.156(3) . ?
C8 H8 0.9500 . ?
C8 C9 1.374(3) . ?
C8 C7 1.421(3) . ?
N3 C14 1.375(3) . ?
N3 C13 1.344(3) . ?
N3 H3 0.84(3) . ?
C9 H9 0.9500 . ?
C7 C12 1.416(3) . ?
C11 C12 1.430(3) . ?
C12 N1 1.373(2) . ?
C15 H15 0.9500 . ?
C15 C14 1.363(3) . ?
C4 H4 0.9500 . ?
C4 N1 1.331(3) . ?
C14 H14 0.9500 . ?
C13 H13 0.9500 . ?

loop_
_geom_angle_atom_site_label_1
_geom_angle_atom_site_label_2
_geom_angle_atom_site_label_3
_geom_angle
_geom_angle_site_symmetry_1
_geom_angle_site_symmetry_3
_geom_angle_publ_flag
O4 Re1 N2 81.92(5) . . ?
O4 Re1 N1 76.78(6) . . ?
C2 Re1 O4 171.99(7) . . ?
C2 Re1 N2 91.82(7) . . ?
C2 Re1 C3 89.68(8) . . ?
C2 Re1 N1 97.78(8) . . ?
C2 Re1 C1 88.70(9) . . ?
C3 Re1 O4 96.37(7) . . ?
C3 Re1 N2 177.13(8) . . ?
C3 Re1 N1 92.56(8) . . ?
C3 Re1 C1 88.75(9) . . ?
N1 Re1 N2 84.81(6) . . ?
C1 Re1 O4 96.65(7) . . ?
C1 Re1 N2 93.73(7) . . ?
C1 Re1 N1 173.40(7) . . ?
C11 O4 Re1 115.19(11) . . ?
C9 C10 H10 119.8 . . ?
C11 C10 H10 119.8 . . ?
C11 C10 C9 120.4(2) . . ?
C15 N2 Re1 127.28(12) . . ?
C13 N2 Re1 126.68(13) . . ?
C13 N2 C15 106.02(16) . . ?
C5 C6 H6 120.0 . . ?
C5 C6 C7 120.1(2) . . ?
C7 C6 H6 120.0 . . ?
C6 C5 H5 120.3 . . ?
C6 C5 C4 119.3(2) . . ?
C4 C5 H5 120.3 . . ?
O2 C2 Re1 177.08(18) . . ?
C9 C8 H8 120.3 . . ?
C9 C8 C7 119.4(2) . . ?
C7 C8 H8 120.3 . . ?
C14 N3 H3 128.3(18) . . ?
C13 N3 C14 107.50(16) . . ?
C13 N3 H3 122.6(17) . . ?
O3 C3 Re1 179.4(2) . . ?
C10 C9 H9 119.0 . . ?
C8 C9 C10 122.0(2) . . ?
C8 C9 H9 119.0 . . ?
C6 C7 C8 124.4(2) . . ?
C6 C7 C12 116.98(19) . . ?
C12 C7 C8 118.62(19) . . ?
O4 C11 C10 123.55(18) . . ?
O4 C11 C12 118.18(17) . . ?
C10 C11 C12 118.27(18) . . ?
C7 C12 C11 121.22(18) . . ?
N1 C12 C7 122.42(18) . . ?
N1 C12 C11 116.35(17) . . ?
N2 C15 H15 125.6 . . ?
C14 C15 N2 108.76(17) . . ?
C14 C15 H15 125.6 . . ?
C5 C4 H4 118.6 . . ?
N1 C4 C5 122.8(2) . . ?
N1 C4 H4 118.6 . . ?
C12 N1 Re1 113.15(13) . . ?
C4 N1 Re1 128.47(14) . . ?
C4 N1 C12 118.38(18) . . ?
N3 C14 H14 126.6 . . ?
C15 C14 N3 106.73(18) . . ?
C15 C14 H14 126.6 . . ?
N2 C13 N3 110.99(17) . . ?
N2 C13 H13 124.5 . . ?
N3 C13 H13 124.5 . . ?
O1 C1 Re1 178.95(19) . . ?

loop_
_geom_hbond_atom_site_label_D
_geom_hbond_atom_site_label_H
_geom_hbond_atom_site_label_A
_geom_hbond_distance_DH
_geom_hbond_distance_HA
_geom_hbond_distance_DA
_geom_hbond_angle_DHA
_geom_hbond_site_symmetry_A
_geom_hbond_publ_flag
C13 H13 O3 0.95 2.54 3.434(2) 156.3 1_655 yes
N3 H3 O4 0.84(3) 1.90(3) 2.740(2) 173(3) 1_655 yes

loop_
_geom_torsion_atom_site_label_1
_geom_torsion_atom_site_label_2
_geom_torsion_atom_site_label_3
_geom_torsion_atom_site_label_4
_geom_torsion
_geom_torsion_site_symmetry_1
_geom_torsion_site_symmetry_2
_geom_torsion_site_symmetry_3
_geom_torsion_site_symmetry_4
_geom_torsion_publ_flag
Re1 O4 C11 C10 174.43(14) . . . . ?
Re1 O4 C11 C12 -6.3(2) . . . . ?
Re1 N2 C15 C14 177.40(14) . . . . ?
Re1 N2 C13 N3 -177.94(13) . . . . ?
O4 C11 C12 C7 -176.17(16) . . . . ?
O4 C11 C12 N1 2.8(2) . . . . ?
C10 C11 C12 C7 3.2(3) . . . . ?
C10 C11 C12 N1 -177.85(16) . . . . ?
N2 C15 C14 N3 1.0(2) . . . . ?
C6 C5 C4 N1 -0.9(3) . . . . ?
C6 C7 C12 C11 177.63(17) . . . . ?
C6 C7 C12 N1 -1.3(3) . . . . ?
C5 C6 C7 C8 179.62(19) . . . . ?
C5 C6 C7 C12 -0.4(3) . . . . ?
C5 C4 N1 Re1 -179.67(14) . . . . ?
C5 C4 N1 C12 -0.7(3) . . . . ?
C8 C7 C12 C11 -2.4(3) . . . . ?
C8 C7 C12 N1 178.73(17) . . . . ?
C9 C10 C11 O4 177.60(17) . . . . ?
C9 C10 C11 C12 -1.7(3) . . . . ?
C9 C8 C7 C6 -179.92(19) . . . . ?
C9 C8 C7 C12 0.1(3) . . . . ?
C7 C6 C5 C4 1.4(3) . . . . ?
C7 C8 C9 C10 1.4(3) . . . . ?
C7 C12 N1 Re1 -179.07(14) . . . . ?
C7 C12 N1 C4 1.8(3) . . . . ?
C11 C10 C9 C8 -0.5(3) . . . . ?
C11 C12 N1 Re1 2.0(2) . . . . ?
C11 C12 N1 C4 -177.14(16) . . . . ?
C15 N2 C13 N3 0.3(2) . . . . ?
C14 N3 C13 N2 0.4(2) . . . . ?
C13 N2 C15 C14 -0.8(2) . . . . ?
C13 N3 C14 C15 -0.8(2) . . . . ?

_shelx_res_file                  
;
TITL [Re(CO)3(ox)Him]_brown_auto in P1 #1
    new.res
    created by SHELXL-2017/1 at 18:47:51 on 17-Nov-2021
CELL 0.71073 7.4408 8.1893 12.2524 87.694 82.047 85.253
ZERR 2 0.0001 0.0002 0.0003 0.002 0.002 0.002
LATT 1
SFAC C H N O Re
UNIT 30 20 6 8 2
EQIV $1 1+X,+Y,+Z

L.S. 16
PLAN  1
TEMP -173
CONF
HTAB C13 O3_$1
HTAB N3 O4_$1
MORE -1
BOND $H
fmap 2
acta
MERG 2
REM <olex2.extras>
REM <HklSrc "%.\\new.hkl">
REM </olex2.extras>

WGHT    0.010100    0.343500
FVAR       2.56914
RE1   5    0.158517    0.759154    0.305118    11.00000    0.00821    0.00848 =
         0.01284   -0.00094   -0.00012   -0.00120
O4    4    0.051791    0.528993    0.291787    11.00000    0.00975    0.00996 =
         0.01340   -0.00088   -0.00049   -0.00301
O3    4   -0.178627    0.972024    0.250518    11.00000    0.01458    0.01531 =
         0.04381    0.00555   -0.00760   -0.00058
C10   1    0.056375    0.302495    0.173565    11.00000    0.01343    0.01276 =
         0.01833   -0.00040   -0.00432   -0.00040
AFIX  43
H10   2   -0.006920    0.238933    0.230677    11.00000   -1.20000
AFIX   0
N2    3    0.400008    0.600548    0.337125    11.00000    0.00953    0.01241 =
         0.01174   -0.00139   -0.00004   -0.00160
C6    1    0.337625    0.585671   -0.080578    11.00000    0.01272    0.02990 =
         0.01252   -0.00173   -0.00255    0.00290
AFIX  43
H6    2    0.371685    0.547789   -0.153365    11.00000   -1.20000
AFIX   0
C5    1    0.378423    0.738510   -0.054745    11.00000    0.01328    0.02694 =
         0.01424    0.00552   -0.00109   -0.00045
AFIX  43
H5    2    0.438270    0.807883   -0.109697    11.00000   -1.20000
AFIX   0
C2    1    0.285488    0.952116    0.306752    11.00000    0.01258    0.01304 =
         0.02020   -0.00163   -0.00128    0.00125
O1    4    0.018179    0.805767    0.550936    11.00000    0.02900    0.02405 =
         0.01642   -0.00320    0.00218    0.00256
C8    1    0.195771    0.325015   -0.017794    11.00000    0.01459    0.02104 =
         0.01793   -0.00758   -0.00604    0.00365
AFIX  43
H8    2    0.224931    0.279319   -0.088703    11.00000   -1.20000
AFIX   0
N3    3    0.684643    0.515442    0.352448    11.00000    0.00884    0.01810 =
         0.01573   -0.00187   -0.00131   -0.00224
C3    1   -0.051481    0.891316    0.270627    11.00000    0.01499    0.01132 =
         0.02174   -0.00074    0.00027   -0.00566
C9    1    0.105519    0.237526    0.067742    11.00000    0.01493    0.01552 =
         0.02406   -0.00565   -0.00859    0.00214
AFIX  43
H9    2    0.075282    0.130007    0.055251    11.00000   -1.20000
AFIX   0
C7    1    0.245111    0.484563    0.000808    11.00000    0.01017    0.02038 =
         0.01389   -0.00286   -0.00434    0.00296
C11   1    0.099651    0.457859    0.194699    11.00000    0.00859    0.01144 =
         0.01345   -0.00062   -0.00358    0.00074
C12   1    0.199414    0.548302    0.107660    11.00000    0.00863    0.01370 =
         0.01252   -0.00031   -0.00313    0.00081
C15   1    0.408368    0.434211    0.364030    11.00000    0.01293    0.01194 =
         0.01520    0.00016   -0.00146   -0.00272
AFIX  43
H15   2    0.307863    0.368228    0.374850    11.00000   -1.20000
AFIX   0
C4    1    0.330916    0.791316    0.053566    11.00000    0.01200    0.01700 =
         0.01849    0.00384   -0.00313   -0.00187
AFIX  43
H4    2    0.361367    0.896804    0.070797    11.00000   -1.20000
AFIX   0
N1    3    0.244957    0.699935    0.133292    11.00000    0.00945    0.01377 =
         0.01238    0.00076   -0.00190   -0.00027
O2    4    0.368984    1.065409    0.305484    11.00000    0.01891    0.01430 =
         0.04345   -0.00436   -0.00365   -0.00556
C14   1    0.584545    0.381013    0.372390    11.00000    0.01503    0.01421 =
         0.01513    0.00147   -0.00322   -0.00189
AFIX  43
H14   2    0.629478    0.272110    0.388818    11.00000   -1.20000
AFIX   0
C13   1    0.569501    0.644442    0.331283    11.00000    0.01089    0.01547 =
         0.01413   -0.00071   -0.00075   -0.00353
AFIX  43
H13   2    0.604414    0.752547    0.314402    11.00000   -1.20000
AFIX   0
C1    1    0.071764    0.786818    0.458795    11.00000    0.01368    0.01024 =
         0.02297   -0.00002   -0.00228   -0.00046
H3    2    0.798649    0.517796    0.339381    11.00000    0.02425
HKLF 4


REM  [Re(CO)3(ox)Him]_brown_auto in P1 #1
REM R1 =  0.0166 for    4556 Fo > 4sig(Fo)  and  0.0189 for all    4824 data
REM    212 parameters refined using      0 restraints

END

WGHT      0.0101      0.3435

REM Highest difference peak  1.002,  deepest hole -0.805,  1-sigma level  0.124
Q1    1   0.5238  0.7236  0.0799  11.00000  0.05    1.00
;
_shelx_res_checksum              5164
_shelx_hkl_file                  
;
 -11  -2  -2 3811.52 701.802   3
 -10  -5  -4 9010.35 1043.46   3
 -10  -5  -3 627.948 381.117   3
 -10  -5  -2 10899.6 1160.10   3
 -10  -5  -1 4301.22 769.347   3
 -10  -4  -8 13448.8 1399.78  10
 -10  -4  -7 1017.25 416.922  10
 -10  -4  -6 16411.9 1439.57  10
 -10  -4  -5 6526.50 894.068  10
 -10  -4  -4 3744.05 661.454   3
 -10  -4  -4 2939.21 615.482  10
 -10  -4  -4 3094.14 675.633  14
 -10  -4  -3 19925.2 1504.44   3
 -10  -4  -3 22831.6 1811.53  14
 -10  -4  -2-166.431 256.527   3
 -10  -4  -2 126.913 270.645  14
 -10  -4  -1 12482.2 1238.36   3
 -10  -4  -1 13615.0 1391.07  14
 -10  -4   0 8241.71 1031.47   3
 -10  -4   1 2549.36 585.693   3
 -10  -3  -8 2159.19 663.882  10
 -10  -3  -7 16463.9 1487.28  10
 -10  -3  -6 3845.02 740.094  10
 -10  -3  -6 3788.02 754.961  14
 -10  -3  -5 12406.5 1241.42  10
 -10  -3  -5 12407.4 1332.42  14
 -10  -3  -4 28988.4 1738.79   3
 -10  -3  -4 28455.5 2020.34  14
 -10  -3  -3 4044.84 674.659   3
 -10  -3  -3 3811.49 758.613  14
 -10  -3  -2 13448.1 1236.12   3
 -10  -3  -2 12846.2 1333.35  14
 -10  -3  -1 4822.74 738.987   3
 -10  -3  -1 3683.95 717.932  14
 -10  -3   0 10736.7 1141.10   3
 -10  -3   0 8790.09 1086.77  14
 -10  -3   1 15239.9 1374.32   3
 -10  -3   1 13650.0 1365.22  14
 -10  -3   2-63.7109 295.612   3
 -10  -2  -8 10301.2 1051.66   1
 -10  -2  -8 12353.2 1327.78  10
 -10  -2  -8 13055.8 1374.10  14
 -10  -2  -7 516.252 307.272   1
 -10  -2  -7 200.438 366.648  10
 -10  -2  -7-153.602 292.903  14
 -10  -2  -6 18377.7 1367.17   1
 -10  -2  -6 19875.5 1622.93  10
 -10  -2  -6 18742.7 1618.10  14
 -10  -2  -5 10388.3 1009.58   1
 -10  -2  -5 12041.6 1281.70  14
 -10  -2  -4 4049.23 643.269   3
 -10  -2  -4 4073.47 663.356   1
 -10  -2  -4 3781.29 724.622  14
 -10  -2  -3 15602.3 1232.79   1
 -10  -2  -3 18842.1 1389.08   3
 -10  -2  -3 16997.3 1509.77  14
 -10  -2  -2 2485.11 553.559   3
 -10  -2  -2 2711.93 618.498  14
 -10  -2  -1 15193.5 1286.19   3
 -10  -2  -1 14392.1 1382.27  14
 -10  -2   0 14860.8 1424.07   9
 -10  -2   0 17767.5 1531.30  14
 -10  -2   1 668.112 416.940   9
 -10  -2   1 859.160 385.835  14
 -10  -2   2 22322.7 1790.30   9
 -10  -2   2 21582.9 1709.41  14
 -10  -1  -9 4886.73 764.550   1
 -10  -1  -9 5102.93 868.467  14
 -10  -1  -8 835.279 335.790   1
 -10  -1  -8 1128.39 501.433  14
 -10  -1  -7 6884.62 855.950   1
 -10  -1  -7 6904.55 975.290  10
 -10  -1  -7 6230.05 940.590  14
 -10  -1  -6 1627.39 449.795   1
 -10  -1  -6 2052.47 552.438  14
 -10  -1  -5 7326.85 882.353   1
 -10  -1  -5 7861.83 1031.24  14
 -10  -1  -4 12268.9 1114.05   1
 -10  -1  -4 13045.8 1299.94  14
 -10  -1  -3 117.530 230.333   1
 -10  -1  -3 841.961 325.225   3
 -10  -1  -3 277.696 259.152   9
 -10  -1  -3 353.220 301.856  14
 -10  -1  -2 16274.9 1305.82   1
 -10  -1  -2 20754.4 1603.23   9
 -10  -1  -2 17543.9 1505.54  14
 -10  -1  -1 7671.10 992.034   9
 -10  -1  -1 6906.26 935.926  14
 -10  -1   0 7480.35 1009.52   9
 -10  -1   0 7658.65 989.839  14
 -10  -1   1 26719.6 1917.98   9
 -10  -1   1 26209.4 1859.26  14
 -10  -1   2 56.8110 308.605   9
 -10  -1   2-63.0981 226.080  14
 -10   0  -9 2198.83 561.071  14
 -10   0  -8 9575.64 1081.10   1
 -10   0  -8 12090.7 1282.23  14
 -10   0  -7 1056.84 378.311   1
 -10   0  -7 1698.97 546.127  10
 -10   0  -7 855.214 394.710  14
 -10   0  -6 14471.3 1279.93   1
 -10   0  -6 13137.3 1302.63  14
 -10   0  -5 7493.59 924.080   1
 -10   0  -5 7813.22 1003.44  14
 -10   0  -4 393.805 234.963   1
 -10   0  -4 966.988 400.507   9
 -10   0  -4 1030.09 412.721  14
 -10   0  -3 13125.0 1198.44   1
 -10   0  -3 17212.6 1412.84   9
 -10   0  -3 15198.6 1375.81  14
 -10   0  -2 180.699 253.786   1
 -10   0  -2 1023.77 366.150   9
 -10   0  -2 205.435 297.996  14
 -10   0  -1 12825.9 1284.44   9
 -10   0  -1 12668.0 1277.03  14
 -10   0   0 11530.7 1220.40   9
 -10   0   0 13638.2 1302.64  14
 -10   0   1 1051.56 436.103   9
 -10   0   1 3387.34 645.731  14
 -10   0   2 26072.0 1935.27   9
 -10   0   2 25287.6 1820.85  14
 -10   1  -8 151.061 222.491  14
 -10   1  -7 18120.0 1514.31  14
 -10   1  -6 6037.66 847.502   1
 -10   1  -6 6284.21 897.905  14
 -10   1  -5 4905.05 752.600   1
 -10   1  -5 5973.81 875.996  14
 -10   1  -4 18568.5 1466.69   1
 -10   1  -4 17282.7 1396.69   9
 -10   1  -4 18073.9 1484.23  14
 -10   1  -3 161.731 257.622   1
 -10   1  -3 379.423 280.334   9
 -10   1  -3 262.308 312.288  14
 -10   1  -2 14883.0 1305.95   1
 -10   1  -2 14420.5 1324.86   9
 -10   1  -2 14660.3 1343.96  14
 -10   1  -1 8802.07 1016.85   1
 -10   1  -1 8513.32 1043.57   9
 -10   1  -1 8489.74 1033.98  14
 -10   1   0 1879.43 531.742   9
 -10   1   0 2102.76 467.230  13
 -10   1   1 16102.0 1477.05   9
 -10   1   1 14484.4 1218.36  13
 -10   1   1 16513.1 1451.95  14
 -10   1   2 1198.09 512.128   9
 -10   1   2 358.074 277.152  14
 -10   2  -6 12280.7 1211.35  14
 -10   2  -5 8297.68 1006.50  14
 -10   2  -4-338.703 298.957   1
 -10   2  -4 811.322 372.789  14
 -10   2  -3 12534.1 1237.28   1
 -10   2  -3 14201.1 1287.34   9
 -10   2  -3 13333.0 1274.70  14
 -10   2  -2 1732.09 465.226   1
 -10   2  -2 2235.50 562.346   9
 -10   2  -2 3024.15 626.562  14
 -10   2  -1 9089.48 1035.10   1
 -10   2  -1 7775.72 1007.53   9
 -10   2  -1 7456.70 956.570  14
 -10   2   0 17320.7 1517.39   9
 -10   2   0 13655.2 1306.98  14
 -10   2   0 14967.3 1287.13  13
 -10   2   1 294.053 281.886   9
 -10   2   1-13.7392 144.348  13
 -10   2   1-51.6055 251.362  14
 -10   2   2 18682.9 1419.61  13
 -10   2   2 20817.0 1641.30  14
 -10   3  -3 469.372 340.905   9
 -10   3  -3 1123.50 395.849  14
 -10   3  -2 10270.8 1140.58   9
 -10   3  -2 10786.6 1130.97  14
 -10   3  -1 9192.75 1104.39   9
 -10   3  -1 7714.22 974.016  14
 -10   3   0 1521.23 487.204   9
 -10   3   0 2073.00 530.969  14
 -10   3   1 11113.6 1174.55  14
 -10   4  -2 5042.83 815.346   9
 -10   4  -1 4921.88 820.671   9
 -10   4   0 15063.5 1364.38  14
  -9  -7  -6 8746.65 1036.29   3
  -9  -7  -5 1282.38 438.434   3
  -9  -7  -4 20062.3 1578.16   3
  -9  -7  -3 4785.94 801.872   3
  -9  -7  -2 9535.03 1113.11   3
  -9  -7  -2 8488.21 1124.99  14
  -9  -7  -1 14341.1 1426.23  14
  -9  -7   0 854.312 404.119  14
  -9  -7   1 19367.4 1642.42  14
  -9  -6  -6 993.599 374.160   3
  -9  -6  -6 768.572 392.999  14
  -9  -6  -5 15898.8 1333.44   3
  -9  -6  -5 11490.2 1303.82  14
  -9  -6  -4 2912.38 629.193   3
  -9  -6  -4 1638.86 508.088  14
  -9  -6  -3 10832.7 1139.86   3
  -9  -6  -3 10288.5 1211.41  14
  -9  -6  -2 14029.3 1304.73   3
  -9  -6  -2 12832.6 1333.25  14
  -9  -6  -1 2397.29 584.489   3
  -9  -6  -1 911.591 389.406  14
  -9  -6   0 15612.0 1409.46   3
  -9  -6   0 15294.2 1445.83  14
  -9  -6   1 2312.12 568.757   3
  -9  -6   1 1429.67 500.442  14
  -9  -6   2 7690.98 1005.61  14
  -9  -6   3 20213.6 1637.66  14
  -9  -6   4 176.710 294.051  14
  -9  -5 -10 579.180 403.992  10
  -9  -5  -9 10581.6 1150.51  10
  -9  -5  -8 7664.05 964.576  10
  -9  -5  -8 6968.53 1046.30  14
  -9  -5  -7 7815.70 953.156  10
  -9  -5  -7 10999.6 1283.36  14
  -9  -5  -6 10491.1 1025.21   3
  -9  -5  -6 10618.1 1079.90  10
  -9  -5  -6 10018.0 1191.92  14
  -9  -5  -5-192.522 258.618   3
  -9  -5  -5 128.371 232.363  14
  -9  -5  -4 14861.0 1255.06   3
  -9  -5  -4 15899.8 1467.87  14
  -9  -5  -3 12054.4 1143.79   3
  -9  -5  -3 12147.4 1270.60  14
  -9  -5  -2 3647.79 648.902   3
  -9  -5  -2 4138.03 727.294  14
  -9  -5  -1 17976.7 1437.06   3
  -9  -5  -1 17317.4 1500.34  14
  -9  -5   0 937.042 364.657   3
  -9  -5   0 505.380 258.353  14
  -9  -5   1 20574.5 1573.31   3
  -9  -5   1 17451.5 1493.28  14
  -9  -5   2 13144.5 1288.72   3
  -9  -5   2 11167.8 1210.22  14
  -9  -5   3 7020.54 962.457   3
  -9  -5   3 4218.25 757.701  14
  -9  -5   4 20211.1 1622.57  14
  -9  -5   5 965.394 470.161  14
  -9  -4 -10 17000.5 1520.43  10
  -9  -4  -9 809.112 345.579  10
  -9  -4  -9 402.211 288.564  14
  -9  -4  -8 15654.5 1373.41  10
  -9  -4  -8 15423.1 1481.49  14
  -9  -4  -7 6190.98 848.318  10
  -9  -4  -7 8660.73 1083.68  14
  -9  -4  -6 2259.23 543.346  10
  -9  -4  -6 2052.75 560.073  14
  -9  -4  -5 25174.8 1540.20   3
  -9  -4  -5 22578.6 1557.58  10
  -9  -4  -5 21949.5 1698.41  14
  -9  -4  -4 4271.13 658.303   3
  -9  -4  -4 4996.91 726.485  10
  -9  -4  -4 4511.12 777.508  14
  -9  -4  -3 8599.15 945.563   3
  -9  -4  -3 9646.26 1099.16  14
  -9  -4  -2 25862.7 1646.40   3
  -9  -4  -2 24508.6 1750.60  14
  -9  -4  -1 3035.06 617.979   3
  -9  -4  -1 1113.36 376.524  14
  -9  -4   0 19197.7 1460.27   3
  -9  -4   0 17327.2 1452.56  14
  -9  -4   1 8184.59 974.520   3
  -9  -4   1 7053.61 943.809  14
  -9  -4   2 8253.46 1000.14   3
  -9  -4   2 7667.55 974.884  14
  -9  -4   3 22299.6 1668.36   3
  -9  -4   3 21640.9 1642.06  14
  -9  -4   4-20.0931 236.505   3
  -9  -4   4-42.9514 229.063  14
  -9  -4   5 14570.2 1394.92   3
  -9  -4   5 14781.9 1370.26  14
  -9  -4   6 5913.52 883.129  14
  -9  -3 -11 10819.0 1243.75  10
  -9  -3 -11 10325.3 1041.11  12
  -9  -3 -10 87.2098 255.428  10
  -9  -3 -10 265.319 239.728  12
  -9  -3 -10 392.204 332.633  14
  -9  -3  -9 15647.6 1417.63  10
  -9  -3  -9 16146.6 1504.64  14
  -9  -3  -9 14561.1 1187.29  12
  -9  -3  -8 6159.31 874.171  10
  -9  -3  -8 6846.76 970.414  14
  -9  -3  -7 4159.48 701.727  10
  -9  -3  -7 4870.19 829.921  14
  -9  -3  -6 19776.9 1278.34   1
  -9  -3  -6 21343.6 1560.05  10
  -9  -3  -6 20098.2 1606.67  14
  -9  -3  -5-143.294 192.562   1
  -9  -3  -5 370.420 286.857   3
  -9  -3  -5 240.021 207.042  14
  -9  -3  -4 17667.4 1181.08   1
  -9  -3  -4 18386.2 1291.71   3
  -9  -3  -4 17502.6 1459.46  14
  -9  -3  -3 11718.4 953.432   1
  -9  -3  -3 14844.0 1175.97   3
  -9  -3  -3 12410.3 1228.98  14
  -9  -3  -2 5758.87 751.672   3
  -9  -3  -2 6145.04 859.088  14
  -9  -3  -1 9520.37 986.751   3
  -9  -3  -1 10560.2 1109.69  14
  -9  -3   0 5440.50 766.769   3
  -9  -3   0 4312.05 712.609  14
  -9  -3   1 11170.1 1119.97   3
  -9  -3   1 10643.2 1107.89  14
  -9  -3   2 18827.8 1464.23   3
  -9  -3   2 17799.4 1452.24  14
  -9  -3   3 1314.23 492.409   9
  -9  -3   3 1635.82 503.917  14
  -9  -3   4 16441.5 1526.88   9
  -9  -3   4 16438.5 1421.96  14
  -9  -3   5 3582.74 748.776   9
  -9  -3   5 4672.37 778.047  14
  -9  -3   6 4599.58 853.180   9
  -9  -3   6 7133.24 963.805  14
  -9  -2 -11-413.611 285.424   1
  -9  -2 -11 475.761 371.909  10
  -9  -2 -11-84.7944 188.559  12
  -9  -2 -11 228.906 286.087  14
  -9  -2 -10 17467.2 1345.71   1
  -9  -2 -10 16239.0 1500.29  10
  -9  -2 -10 19362.2 1422.92  12
  -9  -2 -10 20112.7 1680.53  14
  -9  -2  -9 2813.22 552.456   1
  -9  -2  -9 2260.83 590.613  10
  -9  -2  -9 2192.39 509.612  12
  -9  -2  -9 2343.88 566.903  14
  -9  -2  -8 10175.1 981.668   1
  -9  -2  -8 9242.13 1077.70  10
  -9  -2  -8 8692.17 922.084  12
  -9  -2  -8 8375.31 1039.32  14
  -9  -2  -7 9450.20 929.900   1
  -9  -2  -7 9356.79 1073.11  10
  -9  -2  -7 11702.9 1206.29  14
  -9  -2  -6 172.643 225.555  10
  -9  -2  -6 173.432 230.414  14
  -9  -2  -5 19404.4 1261.09   3
  -9  -2  -5 19208.7 1290.67   1
  -9  -2  -5 19750.4 1527.89  14
  -9  -2  -4 4891.69 644.471   3
  -9  -2  -4 5033.99 649.229   1
  -9  -2  -4 4163.80 715.833  14
  -9  -2  -3 7480.36 818.995   3
  -9  -2  -3 6324.63 721.324   1
  -9  -2  -3 6663.52 865.335  14
  -9  -2  -2 11936.7 996.503   1
  -9  -2  -2 13555.0 1123.53   3
  -9  -2  -2 11656.7 1134.37  14
  -9  -2  -1-192.332 305.188   9
  -9  -2  -1 62.1686 210.519  14
  -9  -2   0 14527.6 1305.84   9
  -9  -2   0 17398.0 1406.03  14
  -9  -2   1 6334.49 882.336   9
  -9  -2   1 7659.05 926.235  14
  -9  -2   2 6660.23 919.373   9
  -9  -2   2 6833.18 892.007  14
  -9  -2   3 13672.9 1333.03   9
  -9  -2   3 14710.9 1301.40  14
  -9  -2   4 1817.21 564.382   9
  -9  -2   4 928.147 315.391  14
  -9  -2   5 6423.21 932.825   9
  -9  -2   5 6604.58 911.592  14
  -9  -2   6 9533.10 1176.07   9
  -9  -2   6 7858.50 1009.44  14
  -9  -1 -12 2725.96 641.331  14
  -9  -1 -11 14442.1 1306.52   1
  -9  -1 -11 15216.3 1422.63  14
  -9  -1 -11 16504.0 1358.29  12
  -9  -1 -10-572.098 322.466   1
  -9  -1 -10 35.2668 242.208  10
  -9  -1 -10 555.549 335.875  14
  -9  -1 -10-865.038 349.674  12
  -9  -1  -9 12964.3 1160.06   1
  -9  -1  -9 15696.1 1449.85  10
  -9  -1  -9 15974.7 1293.16  12
  -9  -1  -9 16893.0 1450.48  14
  -9  -1  -8 5622.14 757.841   1
  -9  -1  -8 5814.89 854.083  10
  -9  -1  -8 6117.46 792.542  12
  -9  -1  -8 6739.46 926.149  14
  -9  -1  -7 1497.19 397.311   1
  -9  -1  -7 942.018 403.303  10
  -9  -1  -7 1384.16 415.672  14
  -9  -1  -7 1503.63 423.937  12
  -9  -1  -6 27892.3 1624.00   1
  -9  -1  -6 25780.4 1752.17  14
  -9  -1  -5 2093.81 411.761   1
  -9  -1  -5 1474.11 425.286  14
  -9  -1  -4 19019.2 1243.29   3
  -9  -1  -4 17111.0 1244.87   1
  -9  -1  -4 17390.7 1315.10   9
  -9  -1  -4 19031.7 1452.74  14
  -9  -1  -3 16046.1 1187.31   1
  -9  -1  -3 17238.0 1332.30   9
  -9  -1  -3 16756.8 1357.75  14
  -9  -1  -2 2475.22 461.640   1
  -9  -1  -2 2279.96 532.801   9
  -9  -1  -2 3584.40 642.815  14
  -9  -1  -1 24455.9 1479.41   1
  -9  -1  -1 23749.5 1618.70   9
  -9  -1  -1 26712.8 1709.34  14
  -9  -1   0 3211.30 621.634   9
  -9  -1   0 2109.16 503.242  14
  -9  -1   1 13834.7 1274.17   9
  -9  -1   1 16158.5 1335.11  14
  -9  -1   2 14355.6 1321.16   9
  -9  -1   2 15560.8 1325.75  14
  -9  -1   3 1006.15 403.878   9
  -9  -1   3 520.039 248.958  14
  -9  -1   4 17519.6 1531.92   9
  -9  -1   4 19551.4 1519.08  14
  -9  -1   5 3810.02 744.128   9
  -9  -1   5 3389.01 665.449  14
  -9  -1   6 6130.66 948.624   9
  -9  -1   6 9706.86 1092.29  14
  -9   0 -11 520.164 293.435   1
  -9   0 -11 1154.69 428.217  14
  -9   0 -10 16362.8 1381.57   1
  -9   0 -10 15240.5 1462.88  10
  -9   0 -10 15547.0 1395.69  14
  -9   0 -10 18147.4 1426.56  12
  -9   0  -9 2662.86 560.496   1
  -9   0  -9 3643.54 741.696  10
  -9   0  -9 3554.37 634.329  12
  -9   0  -9 2843.85 622.451  14
  -9   0  -8 6063.16 792.491   1
  -9   0  -8 6352.79 927.782  10
  -9   0  -8 3617.86 680.514  14
  -9   0  -8 5896.28 789.858  12
  -9   0  -7 19383.9 1407.49   1
  -9   0  -7 25249.6 1772.96  10
  -9   0  -7 21246.3 1474.73  12
  -9   0  -7 22809.8 1617.12  14
  -9   0  -6-133.310 227.343   1
  -9   0  -6 80.3720 260.178  12
  -9   0  -6 618.881 312.246  14
  -9   0  -5 25952.9 1588.59   1
  -9   0  -5 26624.5 1582.24   9
  -9   0  -5 27333.2 1746.20  14
  -9   0  -4 11139.2 1025.27   1
  -9   0  -4 12173.6 1084.49   9
  -9   0  -4 13995.1 1216.16  14
  -9   0  -3 7015.31 813.246   1
  -9   0  -3 7123.80 848.598   9
  -9   0  -3 7474.29 880.702  14
  -9   0  -2 33849.2 1808.95   1
  -9   0  -2 34368.4 1928.02   9
  -9   0  -2 38169.3 2034.11  14
  -9   0  -1-71.4426 223.369   1
  -9   0  -1-305.305 290.360   9
  -9   0  -1 306.559 237.656  14
  -9   0   0 22060.1 1588.70   9
  -9   0   0 25162.0 1640.31  14
  -9   0   1 16957.7 1407.68   9
  -9   0   1 19413.2 1452.47  14
  -9   0   2 6153.48 875.046   9
  -9   0   2 7227.88 892.646  14
  -9   0   2 5965.40 682.541  13
  -9   0   3 29792.0 1953.48   9
  -9   0   3 30685.3 1886.05  14
  -9   0   4 1360.36 492.539   9
  -9   0   4 676.543 295.942  14
  -9   0   5 10554.8 1199.13   9
  -9   0   5 12551.9 1236.68  14
  -9   0   6 13585.7 1392.54   9
  -9   0   6 12034.2 1228.34  14
  -9   1 -10 1063.72 427.475   1
  -9   1 -10 292.382 298.139  10
  -9   1 -10 412.156 269.819  12
  -9   1  -9 11096.2 1140.43   1
  -9   1  -9 11273.0 1247.14  10
  -9   1  -9 13502.7 1233.65  14
  -9   1  -9 12772.7 1204.75  12
  -9   1  -8 9471.54 1018.86   1
  -9   1  -8 9874.39 1151.16  10
  -9   1  -8 9203.00 998.116  12
  -9   1  -8 9681.32 1041.20  14
  -9   1  -7 2546.49 509.683   1
  -9   1  -7 1325.44 409.911  12
  -9   1  -7 1969.69 467.069  14
  -9   1  -6 21917.9 1512.42   1
  -9   1  -6 23046.5 1533.12  12
  -9   1  -6 21451.4 1515.65  14
  -9   1  -5 3656.52 600.412   1
  -9   1  -5 3693.90 570.313   9
  -9   1  -5 3260.63 586.328  12
  -9   1  -5 3373.36 617.219  14
  -9   1  -4 11483.7 1072.36   1
  -9   1  -4 10810.7 1012.49   9
  -9   1  -4 10625.9 1042.98  14
  -9   1  -3 15320.3 1229.91   1
  -9   1  -3 16729.4 1302.72   9
  -9   1  -3 17999.0 1363.00  14
  -9   1  -2 2216.43 491.709   1
  -9   1  -2 1450.16 392.450   9
  -9   1  -2 1831.65 490.297  14
  -9   1  -1 15642.0 1243.16   1
  -9   1  -1 16537.6 1341.18   9
  -9   1  -1 16673.2 1319.10  14
  -9   1   0 8997.08 944.571   1
  -9   1   0 11536.5 1142.12   9
  -9   1   0 11149.7 1093.98  14
  -9   1   1 12360.5 1196.14   9
  -9   1   1 12879.7 1181.27  14
  -9   1   1 13301.8 1082.98  13
  -9   1   2 25396.7 1766.33   9
  -9   1   2 26020.3 1705.13  14
  -9   1   2 24579.2 1480.95  13
  -9   1   3-1.23845 203.092   9
  -9   1   3 71.1356 214.906  14
  -9   1   3-238.647 205.566  13
  -9   1   4 18053.9 1546.45   9
  -9   1   4 19752.7 1520.91  14
  -9   1   5 8157.28 1050.98   9
  -9   1   5 6824.99 912.289  14
  -9   1   6 5822.21 918.890   9
  -9   1   6 5892.91 874.093  14
  -9   2  -9 2809.33 594.985   1
  -9   2  -9 3696.41 768.473  10
  -9   2  -9 1932.51 519.776  12
  -9   2  -8 5425.08 815.632   1
  -9   2  -8 5906.76 906.075  10
  -9   2  -8 5902.86 831.293  12
  -9   2  -7 12359.9 1189.18   1
  -9   2  -7 13515.1 1204.85  12
  -9   2  -7 13566.7 1193.20  14
  -9   2  -6-5.31943 206.034   1
  -9   2  -6 310.508 301.695  12
  -9   2  -6 169.141 216.294  14
  -9   2  -5 18606.3 1411.66   1
  -9   2  -5 18825.0 1382.65  14
  -9   2  -5 16020.7 1286.70  12
  -9   2  -4 8010.57 928.056   1
  -9   2  -4 7567.08 857.709   9
  -9   2  -4 7529.58 871.628  14
  -9   2  -3 1864.56 467.090   1
  -9   2  -3 2787.10 548.956   9
  -9   2  -3 2391.27 529.392  14
  -9   2  -2 18754.8 1402.46   1
  -9   2  -2 19677.2 1440.35   9
  -9   2  -2 16384.3 1304.10  14
  -9   2  -1 1988.24 484.017   1
  -9   2  -1 1628.48 452.550   9
  -9   2  -1 2045.78 505.866  14
  -9   2   0 12820.5 1163.38   1
  -9   2   0 16711.1 1384.64   9
  -9   2   0 16283.8 1253.58  13
  -9   2   0 14509.2 1231.75  14
  -9   2   1 13234.3 1264.80   9
  -9   2   1 14096.1 1152.58  13
  -9   2   1 13354.5 1199.91  14
  -9   2   2 2220.48 532.276   9
  -9   2   2 1437.35 377.799  13
  -9   2   2 2922.29 572.022  14
  -9   2   3 16919.8 1479.62   9
  -9   2   3 18234.4 1314.91  13
  -9   2   3 20463.6 1533.43  14
  -9   2   4 2563.29 632.390   9
  -9   2   4 3209.65 636.741  14
  -9   2   4 1430.67 361.102  13
  -9   2   5 4728.23 800.872   9
  -9   2   5 4220.51 731.136  14
  -9   3  -8 6928.76 929.123   1
  -9   3  -8 8212.08 1075.28  10
  -9   3  -8 8796.32 989.663  12
  -9   3  -7 76.3248 172.118   1
  -9   3  -7-67.4462 190.461  12
  -9   3  -6 18072.7 1446.73   1
  -9   3  -6 19332.4 1448.55  12
  -9   3  -5 5635.63 786.919   1
  -9   3  -5 5756.10 800.731  12
  -9   3  -5 5218.78 725.373  14
  -9   3  -4 7527.73 909.644   1
  -9   3  -4 7333.92 842.478   9
  -9   3  -4 7326.09 863.499  12
  -9   3  -4 8449.01 914.938  14
  -9   3  -3 14456.6 1268.14   1
  -9   3  -3 14818.7 1236.28   9
  -9   3  -3 16923.4 1288.47  14
  -9   3  -2 542.349 310.325   1
  -9   3  -2 39.8440 202.814   9
  -9   3  -2 129.232 199.001  14
  -9   3  -1 15317.0 1298.93   1
  -9   3  -1 18185.6 1433.54   9
  -9   3  -1 15535.7 1270.85  13
  -9   3  -1 19931.5 1429.36  14
  -9   3   0 6541.63 852.551   1
  -9   3   0 7181.39 920.859   9
  -9   3   0 8164.15 913.300  13
  -9   3   0 7222.25 887.182  14
  -9   3   1 6825.23 929.284   9
  -9   3   1 5549.48 776.135  14
  -9   3   1 5297.91 743.101  13
  -9   3   2 20733.6 1637.04   9
  -9   3   2 17929.7 1368.95  13
  -9   3   2 18828.8 1452.21  14
  -9   3   3 2032.14 552.837   9
  -9   3   3 1895.44 523.305  14
  -9   3   3 1365.18 439.979  13
  -9   3   4 10499.8 1204.84   9
  -9   3   4 8143.13 931.496  13
  -9   3   4 11654.3 1170.00  14
  -9   3   5 12682.4 1141.74  13
  -9   3   5 10678.9 1155.96  14
  -9   4  -6 1086.87 439.382   1
  -9   4  -6 1068.62 395.065  12
  -9   4  -5 14368.4 1336.90   1
  -9   4  -5 17622.5 1392.17  12
  -9   4  -4 10292.9 1103.93   1
  -9   4  -4 10793.6 1068.86  12
  -9   4  -3 847.745 360.073   1
  -9   4  -3 716.717 326.319   9
  -9   4  -2 12047.8 1200.66   1
  -9   4  -2 16067.8 1348.04   9
  -9   4  -2 14144.6 1268.11  13
  -9   4  -2 16660.9 1289.91  14
  -9   4  -1 3593.56 664.659   1
  -9   4  -1 5338.94 807.547   9
  -9   4  -1 4026.57 650.049  14
  -9   4  -1 5049.59 748.763  13
  -9   4   0 9772.39 1080.11   1
  -9   4   0 13366.1 1274.88   9
  -9   4   0 12249.9 1158.96  13
  -9   4   0 12666.8 1156.09  14
  -9   4   1 11796.6 1228.80   9
  -9   4   1 15947.2 1334.59  13
  -9   4   1 13115.5 1197.75  14
  -9   4   2 853.547 408.558   9
  -9   4   2 407.942 291.204  13
  -9   4   2 129.674 182.290  14
  -9   4   3 14589.1 1426.84   9
  -9   4   3 15972.3 1337.86  13
  -9   4   3 16948.0 1412.35  14
  -9   4   4 3068.33 616.003  13
  -9   4   4 2076.27 565.142  14
  -9   4   5 5871.51 841.738  13
  -9   5  -4 9810.06 1043.51  12
  -9   5  -2 349.168 358.190   9
  -9   5  -1 24408.5 1744.60   9
  -9   5   0 4538.78 794.828   9
  -9   5   1 3294.21 701.791   9
  -9   5   1 4185.89 690.666  14
  -9   5   2 17753.4 1436.18  14
  -9   5   3 772.811 339.164  14
  -9   6  -1 1792.40 594.896   9
  -8  -9  -2 917.806 427.036  14
  -8  -8  -7 12574.6 1238.28   3
  -8  -8  -6 3669.05 703.491   3
  -8  -8  -5 6223.87 873.281   3
  -8  -8  -5 6150.69 951.898  14
  -8  -8  -4 9564.98 1103.65   3
  -8  -8  -4 9437.47 1163.32  14
  -8  -8  -3 681.297 403.453   3
  -8  -8  -3-426.246 344.195  14
  -8  -8  -2 15460.4 1421.11   3
  -8  -8  -2 17242.4 1482.25  19
  -8  -8  -2 15661.9 1471.10  14
  -8  -8  -1 2380.32 568.436   3
  -8  -8  -1 2806.90 625.110  19
  -8  -8  -1 994.524 439.578  14
  -8  -8   0 6650.31 960.592   3
  -8  -8   0 4423.96 755.616  19
  -8  -8   0 5081.75 833.960  14
  -8  -8   1 12375.3 1225.62  19
  -8  -8   1 11742.6 1249.17  14
  -8  -8   2-10.4269 207.837  19
  -8  -8   2-372.226 300.663  14
  -8  -8   3 12269.0 1188.44  19
  -8  -7  -8 14572.6 1515.83  14
  -8  -7  -7 592.367 317.670   3
  -8  -7  -7 911.949 438.394  14
  -8  -7  -6 12246.3 1145.68   3
  -8  -7  -6 13444.0 1394.98  14
  -8  -7  -5 10231.9 1076.89   3
  -8  -7  -5 8135.56 1090.89  14
  -8  -7  -4 1573.22 458.851   3
  -8  -7  -4 1097.67 470.203  14
  -8  -7  -3 22555.0 1619.99   3
  -8  -7  -3 22849.7 1735.32  14
  -8  -7  -2 4862.67 760.471   3
  -8  -7  -2 3101.67 638.250  14
  -8  -7  -1 8545.43 1010.60   3
  -8  -7  -1 5865.73 858.931  14
  -8  -7   0 13447.8 1290.92   3
  -8  -7   0 12729.1 1248.59  14
  -8  -7   1 371.341 310.503   3
  -8  -7   1 367.380 283.081  14
  -8  -7   2 12193.4 1244.40   3
  -8  -7   2 11144.0 1112.67  19
  -8  -7   2 12495.9 1222.76  14
  -8  -7   3 2326.76 635.714   3
  -8  -7   3 2800.16 589.636  19
  -8  -7   3 2932.65 613.938  14
  -8  -7   4 4759.82 779.062  14
  -8  -6  -9 12494.3 1388.63  14
  -8  -6  -8-191.480 263.530  14
  -8  -6  -7 18503.5 1341.43   3
  -8  -6  -7 16289.3 1517.92  14
  -8  -6  -6 6784.23 816.939   3
  -8  -6  -6 5714.41 879.315  14
  -8  -6  -5 8125.23 904.798   3
  -8  -6  -5 10233.9 1171.11  14
  -8  -6  -4 20019.1 1427.30   3
  -8  -6  -4 18574.3 1545.52  14
  -8  -6  -3 123.623 281.773   3
  -8  -6  -3 635.168 328.340  14
  -8  -6  -2 22981.6 1567.11   3
  -8  -6  -2 22573.2 1656.43  14
  -8  -6  -1 8238.97 971.939   3
  -8  -6  -1 8384.01 1000.48  14
  -8  -6   0 3170.56 607.078   3
  -8  -6   0 2196.95 535.860  14
  -8  -6   1 25225.9 1722.24   3
  -8  -6   1 24756.8 1705.67  14
  -8  -6   2 4464.59 755.667   3
  -8  -6   2 2382.75 536.462  14
  -8  -6   3 11901.8 1218.31   3
  -8  -6   3 13076.2 1224.50  14
  -8  -6   4 16668.7 1473.20   3
  -8  -6   4 19049.7 1489.38  14
  -8  -6   5 1186.11 427.735   3
  -8  -6   5 1044.82 411.379  14
  -8  -6   6 13076.4 1250.00  14
  -8  -5 -12-229.323 291.616  10
  -8  -5 -11 10403.7 1160.43  10
  -8  -5 -11 10387.2 1274.02  14
  -8  -5 -10 11726.8 1183.45  10
  -8  -5 -10 12598.5 1381.71  14
  -8  -5  -9 1935.91 503.628  10
  -8  -5  -9 2547.94 620.560  14
  -8  -5  -8 27670.9 1731.80  10
  -8  -5  -8 29525.6 1999.19  14
  -8  -5  -7 3084.43 504.314   3
  -8  -5  -7 3153.21 565.938  10
  -8  -5  -7 2533.07 613.179  14
  -8  -5  -6 19230.0 1313.22   3
  -8  -5  -6 18850.6 1342.40  10
  -8  -5  -6 17553.6 1507.58  14
  -8  -5  -5 18362.0 1304.00   3
  -8  -5  -5 16157.3 1214.23  10
  -8  -5  -5 19755.5 1545.16  14
  -8  -5  -4 1695.40 400.792   3
  -8  -5  -4 811.620 348.676  10
  -8  -5  -4 1680.08 480.211  14
  -8  -5  -3 28742.1 1668.13   3
  -8  -5  -3 29513.6 1578.71  10
  -8  -5  -3 27490.1 1806.03  14
  -8  -5  -2 10703.8 1035.38   3
  -8  -5  -2 11021.8 1119.41  14
  -8  -5  -1 18482.5 1369.07   3
  -8  -5  -1 18020.9 1421.72  14
  -8  -5   0 22791.9 1541.68   3
  -8  -5   0 22420.8 1588.64  14
  -8  -5   1 727.945 317.199   3
  -8  -5   1 88.4959 207.604  14
  -8  -5   2 26325.4 1712.29   3
  -8  -5   2 28304.8 1781.12  14
  -8  -5   3 9316.67 1037.47   3
  -8  -5   3 10073.8 1059.13  14
  -8  -5   4 11427.0 1171.24   3
  -8  -5   4 11374.2 1136.35  14
  -8  -5   5 19638.1 1581.12   3
  -8  -5   5 23364.8 1631.35  14
  -8  -5   6-136.366 272.689   3
  -8  -5   6 704.514 345.517  14
  -8  -5   7 11157.9 1221.39   3
  -8  -5   7 12238.9 1208.59  14
  -8  -5   8 11212.8 1159.10  14
  -8  -4 -12 14538.2 1405.21  10
  -8  -4 -12 14899.1 1517.43  14
  -8  -4 -11 5780.92 903.988  10
  -8  -4 -11 5404.07 900.808  14
  -8  -4 -10 5363.21 817.241  10
  -8  -4 -10 6666.76 976.424  14
  -8  -4 -10 6083.35 709.549  12
  -8  -4  -9 15828.2 1348.48  10
  -8  -4  -9 16510.5 1489.27  14
  -8  -4  -9 15739.8 1137.00  12
  -8  -4  -8-57.4274 258.234  10
  -8  -4  -8-592.070 361.046  14
  -8  -4  -7 19601.8 1406.31  10
  -8  -4  -7 18324.4 1500.34  14
  -8  -4  -6 10133.9 900.999   3
  -8  -4  -6 9089.63 932.004  10
  -8  -4  -6 7662.51 956.889  14
  -8  -4  -5 6530.68 741.187   3
  -8  -4  -5 5920.10 743.428  10
  -8  -4  -5 6884.64 901.361  14
  -8  -4  -4 35740.2 1762.74   3
  -8  -4  -4 33198.9 1741.46  10
  -8  -4  -4 31423.4 1898.95  14
  -8  -4  -3 6182.50 748.493   3
  -8  -4  -3 6755.38 859.107  14
  -8  -4  -2 43519.4 2025.00   3
  -8  -4  -2 41825.9 2159.66  14
  -8  -4  -1 12291.1 1060.79   3
  -8  -4  -1 8898.55 968.780  14
  -8  -4   0 3416.19 576.627   3
  -8  -4   0 2215.56 520.979  14
  -8  -4   1 35492.4 1924.70   3
  -8  -4   1 33746.0 1907.13  14
  -8  -4   2 4337.81 679.877   3
  -8  -4   2 4385.86 675.811  14
  -8  -4   3 19265.5 1443.96   3
  -8  -4   3 16332.5 1315.16  14
  -8  -4   4 19527.0 1489.30   3
  -8  -4   4 22941.8 1570.93  14
  -8  -4   5 666.776 375.746   3
  -8  -4   5 823.174 353.518  14
  -8  -4   6 20567.3 1578.13   3
  -8  -4   6 17965.9 1433.79  14
  -8  -4   7 3172.83 657.801   3
  -8  -4   7 2730.26 594.494  14
  -8  -4   8 7359.32 974.832   3
  -8  -4   8 9613.78 1075.78  14
  -8  -4   9 13557.5 1306.58  14
  -8  -3 -13 19006.8 1678.45  14
  -8  -3 -12-81.4479 254.390  10
  -8  -3 -12 402.034 290.957  12
  -8  -3 -12 362.759 324.221  14
  -8  -3 -11 5763.99 727.687   1
  -8  -3 -11 5189.68 844.063  10
  -8  -3 -11 5230.10 865.453  14
  -8  -3 -11 6028.72 755.452  12
  -8  -3 -10 12810.3 1059.73   1
  -8  -3 -10 15077.3 1355.82  10
  -8  -3 -10 13958.1 1342.83  14
  -8  -3 -10 17104.7 1209.74  12
  -8  -3  -9 943.245 304.104   1
  -8  -3  -9 561.516 373.142  10
  -8  -3  -9 566.400 366.340  14
  -8  -3  -9 946.317 325.368  12
  -8  -3  -8 15471.7 1096.71   1
  -8  -3  -8 17307.6 1374.13  10
  -8  -3  -8 16233.6 1403.37  14
  -8  -3  -8 14661.5 1105.44  12
  -8  -3  -7 4069.43 553.520   1
  -8  -3  -7 4659.96 698.939  10
  -8  -3  -7 4748.59 742.001  14
  -8  -3  -7 3666.98 541.724  12
  -8  -3  -6 5076.09 600.984   1
  -8  -3  -6 6948.43 708.969   3
  -8  -3  -6 7429.06 859.101  10
  -8  -3  -6 5324.87 773.213  14
  -8  -3  -5 18408.7 1175.60   3
  -8  -3  -5 18221.6 1120.79   1
  -8  -3  -5 17915.4 1300.75  10
  -8  -3  -5 18917.1 1433.02  14
  -8  -3  -4-515.414 219.870   1
  -8  -3  -4 273.580 227.702   3
  -8  -3  -4 119.609 229.976  14
  -8  -3  -3 20251.6 1160.99   1
  -8  -3  -3 20286.0 1280.94   3
  -8  -3  -3 21476.2 1486.91  14
  -8  -3  -2 3935.82 508.183   1
  -8  -3  -2 4658.90 630.400   3
  -8  -3  -2 4535.08 676.740  14
  -8  -3  -1 4407.88 631.569   3
  -8  -3  -1 2905.72 555.242  14
  -8  -3   0 28181.7 1616.84   3
  -8  -3   0 25347.2 1602.41  14
  -8  -3   1 559.610 292.419   3
  -8  -3   1 3.14084 270.045   9
  -8  -3   1 151.394 235.405  14
  -8  -3   2 21179.1 1543.56   9
  -8  -3   2 21450.7 1476.68  14
  -8  -3   3 15117.8 1311.98   9
  -8  -3   3 13675.1 1188.01  14
  -8  -3   4 6512.42 880.319   9
  -8  -3   4 7120.77 851.999  14
  -8  -3   5 13623.7 1306.51   9
  -8  -3   5 18901.3 1414.84  14
  -8  -3   6 1036.27 427.822   9
  -8  -3   6 1692.66 451.539  14
  -8  -3   7 10219.3 1173.20   9
  -8  -3   7 13600.7 1231.36  14
  -8  -3   8 9982.14 1191.27   9
  -8  -3   8 9796.01 1083.24  14
  -8  -3   9-86.9869 293.261   9
  -8  -3   9 543.009 367.692  14
  -8  -2 -14 7869.26 1090.63  14
  -8  -2 -13 1756.73 490.939   1
  -8  -2 -13 1831.72 478.460  12
  -8  -2 -13 2345.43 603.779  14
  -8  -2 -12 5308.44 765.350   1
  -8  -2 -12 6300.35 927.304  10
  -8  -2 -12 6656.07 833.934  12
  -8  -2 -12 7942.19 1061.00  14
  -8  -2 -11 11322.4 1056.10   1
  -8  -2 -11 11451.4 1220.53  10
  -8  -2 -11 9799.69 1125.77  14
  -8  -2 -11 10336.5 995.360  12
  -8  -2 -10 13136.6 1097.63   1
  -8  -2 -10 10847.0 1161.24  10
  -8  -2 -10 9939.86 955.050  12
  -8  -2 -10 10310.1 1132.30  14
  -8  -2  -9 18058.5 1259.22   1
  -8  -2  -9 16222.3 1380.10  10
  -8  -2  -9 17269.3 1440.23  14
  -8  -2  -9 17631.6 1248.84  12
  -8  -2  -8-74.8782 180.635   1
  -8  -2  -8 501.802 379.587  10
  -8  -2  -8-50.8850 225.855  14
  -8  -2  -8 20.5448 162.243  12
  -8  -2  -7 22091.6 1324.71   1
  -8  -2  -7 20835.2 1475.31  10
  -8  -2  -7 19801.8 1476.12  14
  -8  -2  -7 20826.1 1320.36  12
  -8  -2  -6 7158.25 736.888   1
  -8  -2  -6 7780.51 705.631   3
  -8  -2  -6 8147.18 904.911  10
  -8  -2  -6 8239.37 814.245  12
  -8  -2  -6 7570.73 907.044  14
  -8  -2  -5 4320.81 564.533   1
  -8  -2  -5 4563.36 570.555   3
  -8  -2  -5 4614.36 695.746  14
  -8  -2  -4 24235.2 1338.81   1
  -8  -2  -4 27624.3 1428.47   3
  -8  -2  -4 26871.8 1639.17  14
  -8  -2  -3 5894.30 664.198   3
  -8  -2  -3 5866.48 651.823   1
  -8  -2  -3 6162.07 768.360  14
  -8  -2  -2 13192.3 1019.14   3
  -8  -2  -2 9941.85 839.329   1
  -8  -2  -2 12576.5 1085.13   9
  -8  -2  -2 13109.4 1117.70  14
  -8  -2  -1 15874.6 1063.50   1
  -8  -2  -1 17835.4 1313.07   9
  -8  -2  -1 17213.3 1280.33  14
  -8  -2   0 480.714 292.552   9
  -8  -2   0 809.969 312.188  14
  -8  -2   1 23409.2 1556.61   9
  -8  -2   1 23446.7 1505.13  14
  -8  -2   2 6664.42 843.734   9
  -8  -2   2 6837.80 815.341  14
  -8  -2   3 15180.1 1297.93   9
  -8  -2   3 13294.4 1158.80  14
  -8  -2   4 16173.2 1379.36   9
  -8  -2   4 16678.6 1311.86  14
  -8  -2   5-22.2744 218.088   9
  -8  -2   5 200.430 255.459  14
  -8  -2   6 19455.7 1571.73   9
  -8  -2   6 19217.9 1449.96  14
  -8  -2   7 5613.69 884.154   9
  -8  -2   7 4552.80 731.840  14
  -8  -2   8 5872.79 902.641   9
  -8  -2   8 7157.79 924.853  14
  -8  -2   9 19507.1 1664.97   9
  -8  -2   9 19878.8 1562.24  14
  -8  -1 -13 12284.3 1282.51  14
  -8  -1 -13 14720.3 1276.17  12
  -8  -1 -12 2625.24 569.365   1
  -8  -1 -12 3203.80 671.900  10
  -8  -1 -12 1688.38 482.114  12
  -8  -1 -12 3270.18 678.227  14
  -8  -1 -11 11053.6 1070.09   1
  -8  -1 -11 10454.5 1172.43  10
  -8  -1 -11 9561.38 981.428  12
  -8  -1 -11 10215.2 1118.11  14
  -8  -1 -10 13589.6 1157.87   1
  -8  -1 -10 14240.7 1314.96  10
  -8  -1 -10 13191.8 1128.00  12
  -8  -1 -10 15505.8 1342.45  14
  -8  -1  -9 1107.99 373.629   1
  -8  -1  -9 1345.05 446.519  10
  -8  -1  -9 1706.70 460.668  14
  -8  -1  -9 772.366 288.340  12
  -8  -1  -8 25133.3 1497.98   1
  -8  -1  -8 29706.0 1834.71  10
  -8  -1  -8 25693.8 1672.14  14
  -8  -1  -8 24630.7 1490.95  12
  -8  -1  -7 3408.98 550.459   1
  -8  -1  -7 3209.20 597.899  10
  -8  -1  -7 2600.66 474.567  12
  -8  -1  -7 2996.26 569.768  14
  -8  -1  -6 11707.8 971.294   1
  -8  -1  -6 10757.9 944.409  12
  -8  -1  -5 43167.2 1876.46   1
  -8  -1  -5 41869.2 1709.43   3
  -8  -1  -5 37534.1 1788.59  12
  -8  -1  -5 39653.0 2002.46  14
  -8  -1  -4 521.682 214.062   1
  -8  -1  -4 295.950 209.598   9
  -8  -1  -4 304.585 230.074  14
  -8  -1  -3 30012.0 1526.53   1
  -8  -1  -3 30758.5 1658.73   9
  -8  -1  -3 32592.7 1756.07  14
  -8  -1  -2 14812.0 1041.94   1
  -8  -1  -2 13359.8 1099.88   9
  -8  -1  -2 13390.5 1113.99  14
  -8  -1  -1 10609.8 889.227   1
  -8  -1  -1 11720.1 1049.87   9
  -8  -1  -1 11152.5 1007.30  14
  -8  -1   0 34706.5 1656.16   1
  -8  -1   0 35546.2 1873.86   9
  -8  -1   0 34053.7 1805.95  14
  -8  -1   1 2075.75 475.925   9
  -8  -1   1 3370.25 576.213  14
  -8  -1   2 25199.5 1633.95   9
  -8  -1   2 22849.8 1486.67  14
  -8  -1   3 20490.2 1505.36   9
  -8  -1   3 22030.0 1477.64  14
  -8  -1   4 1931.68 480.474   9
  -8  -1   4 1679.11 442.239  14
  -8  -1   5 20806.4 1573.61   9
  -8  -1   5 21043.7 1481.73  14
  -8  -1   6 4663.16 768.921   9
  -8  -1   6 4978.34 742.124  14
  -8  -1   7 15483.5 1403.82   9
  -8  -1   7 14260.5 1267.47  14
  -8  -1   8 16740.5 1501.29   9
  -8  -1   8 18456.3 1474.16  14
  -8  -1   9 590.779 384.728   9
  -8  -1   9 798.227 375.695  14
  -8   0 -13 135.513 270.783   1
  -8   0 -13-50.9913 204.641  12
  -8   0 -12 10904.6 1124.63   1
  -8   0 -12 12718.0 1339.94  10
  -8   0 -12 10197.1 1122.07  14
  -8   0 -12 10897.4 1104.27  12
  -8   0 -11 11660.1 1128.71   1
  -8   0 -11 10988.0 1217.08  10
  -8   0 -11 11761.7 1110.73  12
  -8   0 -11 10277.5 1085.69  14
  -8   0 -10 3429.05 612.805   1
  -8   0 -10 2870.12 632.199  10
  -8   0 -10 3045.93 589.753  14
  -8   0 -10 3145.79 580.662  12
  -8   0  -9 21926.3 1465.11   1
  -8   0  -9 23339.1 1679.00  10
  -8   0  -9 22554.8 1475.78  12
  -8   0  -9 21590.4 1521.45  14
  -8   0  -8 1625.94 409.524   1
  -8   0  -8 1468.67 424.377  10
  -8   0  -8 2073.54 442.338  12
  -8   0  -8 1955.10 486.789  14
  -8   0  -7 16944.1 1228.53   1
  -8   0  -7 16670.8 1346.24  10
  -8   0  -7 17380.3 1240.34  12
  -8   0  -7 16677.2 1285.32  14
  -8   0  -6 17993.6 1251.13   1
  -8   0  -6 20437.9 1228.60   9
  -8   0  -6 21341.5 1346.16  12
  -8   0  -6 19694.2 1373.33  14
  -8   0  -5 5568.00 682.697   1
  -8   0  -5 5515.86 655.739   9
  -8   0  -5 5852.09 752.695  14
  -8   0  -5 6042.41 713.053  12
  -8   0  -4 33259.1 1676.67   1
  -8   0  -4 37749.0 1780.38   9
  -8   0  -4 34512.3 1801.59  14
  -8   0  -4 35598.9 1732.79  12
  -8   0  -3 4089.90 579.319   1
  -8   0  -3 4623.91 625.765   9
  -8   0  -3 5552.18 707.245  14
  -8   0  -2 26648.6 1470.45   1
  -8   0  -2 26695.8 1547.78   9
  -8   0  -2 29993.9 1647.94  14
  -8   0  -1 18807.0 1231.08   1
  -8   0  -1 20572.7 1369.25   9
  -8   0  -1 20925.7 1367.83  14
  -8   0   0 2510.30 443.477   1
  -8   0   0 2533.76 519.989   9
  -8   0   0 2097.24 447.074  14
  -8   0   1 33072.7 1837.68   9
  -8   0   1 32966.7 1761.71  14
  -8   0   2 8172.78 923.129   9
  -8   0   2 9166.37 923.779  14
  -8   0   3 14357.3 1237.46   9
  -8   0   3 13398.6 953.360  13
  -8   0   3 14879.4 1211.60  14
  -8   0   4 28267.0 1796.59   9
  -8   0   4 28128.8 1395.60  13
  -8   0   4 30731.2 1767.89  14
  -8   0   5 623.566 331.015   9
  -8   0   5 337.617 252.536  14
  -8   0   6 19120.1 1527.42   9
  -8   0   6 20890.3 1503.03  14
  -8   0   7 8489.78 1044.13   9
  -8   0   7 11972.3 1159.73  14
  -8   0   8 2196.50 555.943   9
  -8   0   8 3954.29 692.550  14
  -8   0   9 14611.6 1447.33   9
  -8   0   9 14341.0 1339.12  14
  -8   1 -12 1668.54 486.392   1
  -8   1 -12 2175.34 560.475  10
  -8   1 -12 2517.98 543.620  12
  -8   1 -11 3800.24 670.468   1
  -8   1 -11 3033.99 680.711  10
  -8   1 -10 14693.4 1272.05   1
  -8   1 -10 16395.9 1457.25  10
  -8   1 -10 16870.7 1326.21  14
  -8   1 -10 17549.7 1358.39  12
  -8   1  -9-15.9055 263.487   1
  -8   1  -9 155.871 235.248  10
  -8   1  -9 473.493 268.912  14
  -8   1  -9-0.96684 211.996  12
  -8   1  -8 14788.8 1209.78   1
  -8   1  -8 15904.6 1354.01  10
  -8   1  -8 15888.9 1240.17  14
  -8   1  -8 15250.8 1207.98  12
  -8   1  -7 6508.73 784.813   1
  -8   1  -7 6956.24 798.112  12
  -8   1  -7 8335.56 886.891  14
  -8   1  -6 6910.32 796.582   1
  -8   1  -6 5544.41 628.774   9
  -8   1  -6 6401.18 757.055  12
  -8   1  -6 6829.98 794.083  14
  -8   1  -5 30118.2 1647.51   1
  -8   1  -5 33424.6 1628.08   9
  -8   1  -5 32725.7 1736.22  14
  -8   1  -5 32775.3 1694.81  12
  -8   1  -4 171.200 210.261   1
  -8   1  -4-142.057 190.879   9
  -8   1  -4 67.7692 180.702  12
  -8   1  -4 85.1826 178.532  14
  -8   1  -3 17575.0 1217.85   1
  -8   1  -3 17905.7 1230.15   9
  -8   1  -3 19409.6 1297.41  14
  -8   1  -2 8652.26 857.296   1
  -8   1  -2 11071.0 983.691   9
  -8   1  -2 9119.58 898.091  14
  -8   1  -1 6878.52 758.922   1
  -8   1  -1 7270.94 813.367   9
  -8   1  -1 6027.89 730.060  14
  -8   1   0 27905.1 1555.08   1
  -8   1   0 29163.3 1674.06   9
  -8   1   0 27856.4 1594.77  14
  -8   1   1 758.857 340.027   9
  -8   1   1 1262.18 367.442  14
  -8   1   2 24043.9 1590.22   9
  -8   1   2 22141.7 1297.11  13
  -8   1   2 22963.3 1472.88  14
  -8   1   3 20200.5 1476.26   9
  -8   1   3 19179.4 1198.94  13
  -8   1   3 19081.0 1369.19  14
  -8   1   4 8552.65 1005.07   9
  -8   1   4 8726.81 924.937  14
  -8   1   4 8104.99 778.611  13
  -8   1   5 9834.10 1064.78   9
  -8   1   5 9423.68 838.957  13
  -8   1   5 11042.3 1076.58  14
  -8   1   6 5234.86 811.774   9
  -8   1   6 3903.89 663.323  14
  -8   1   7 14855.0 1390.93   9
  -8   1   7 17214.5 1403.48  14
  -8   1   8 13602.3 1361.20   9
  -8   1   8 15170.6 1358.05  14
  -8   1   9 112.525 295.309   9
  -8   2 -12 8370.12 1104.81  10
  -8   2 -11 11598.6 1167.13   1
  -8   2 -11 13398.9 1353.81  10
  -8   2 -11 10065.7 1082.16  12
  -8   2 -10 2007.14 516.624   1
  -8   2 -10 1407.60 522.628  10
  -8   2 -10 1919.51 486.246  12
  -8   2  -9 15944.6 1324.47   1
  -8   2  -9 17553.8 1483.24  10
  -8   2  -9 16530.7 1312.83  12
  -8   2  -8 3602.46 632.194   1
  -8   2  -8 3172.42 640.302  10
  -8   2  -8 3681.42 628.284  12
  -8   2  -8 2741.14 526.565  14
  -8   2  -7 9915.81 998.933   1
  -8   2  -7 11506.2 1048.35  12
  -8   2  -7 12550.4 1056.67  14
  -8   2  -6 10296.5 996.876   1
  -8   2  -6 11038.2 991.276  14
  -8   2  -6 12631.5 1075.68  12
  -8   2  -5 44.0922 197.419   1
  -8   2  -5 157.873 155.704   9
  -8   2  -5 216.453 235.444  12
  -8   2  -5 231.876 211.975  14
  -8   2  -4 23581.4 1471.26   1
  -8   2  -4 24305.0 1412.72   9
  -8   2  -4 21900.3 1387.10  12
  -8   2  -4 25630.1 1484.05  14
  -8   2  -3 8822.22 892.811   1
  -8   2  -3 10889.2 949.566   9
  -8   2  -3 10279.7 937.647  14
  -8   2  -3 9581.42 904.681  12
  -8   2  -2 9070.51 897.997   1
  -8   2  -2 7532.31 813.764   9
  -8   2  -2 6912.19 778.221  14
  -8   2  -1 23479.5 1462.38   1
  -8   2  -1 22377.4 1458.20   9
  -8   2   0-90.7805 254.447   1
  -8   2   0 143.341 176.579   9
  -8   2   0 514.225 285.455  14
  -8   2   1 25001.7 1521.30   1
  -8   2   1 26387.5 1650.40   9
  -8   2   1 25329.3 1525.21  14
  -8   2   1 25743.8 1472.32  13
  -8   2   2 10146.6 1041.95   9
  -8   2   2 9946.75 897.775  13
  -8   2   2 10068.9 973.766  14
  -8   2   3 10080.1 1060.93   9
  -8   2   3 9775.48 978.578  14
  -8   2   3 10386.1 919.371  13
  -8   2   4 12717.7 1213.39   9
  -8   2   4 10886.0 1055.60  14
  -8   2   4 11212.6 957.014  13
  -8   2   5 3331.14 648.348   9
  -8   2   5 3144.70 588.201  14
  -8   2   5 2850.32 499.605  13
  -8   2   6 22809.0 1710.37   9
  -8   2   6 24420.8 1446.67  13
  -8   2   6 24268.1 1655.09  14
  -8   2   7 7340.71 999.196   9
  -8   2   7 10024.3 1081.70  14
  -8   2   8 2900.87 656.957   9
  -8   2   8 2686.55 609.127  14
  -8   3 -11 3714.00 719.707  10
  -8   3 -10 12403.1 1219.82   1
  -8   3 -10 11376.1 1145.35  12
  -8   3  -9-73.0093 216.296   1
  -8   3  -9 284.246 271.110  10
  -8   3  -9 565.527 322.045  12
  -8   3  -8 10553.4 1085.40   1
  -8   3  -8 12944.3 1247.23  10
  -8   3  -8 12784.2 1158.10  12
  -8   3  -7 3356.98 608.531   1
  -8   3  -7 4773.30 690.175  12
  -8   3  -6 123.039 208.786   1
  -8   3  -6 506.043 266.265  14
  -8   3  -6 130.389 173.313  12
  -8   3  -5 43697.6 2123.51   1
  -8   3  -5 46170.0 1955.38   9
  -8   3  -5 45193.5 1990.26  14
  -8   3  -5 41928.3 2019.65  12
  -8   3  -4 190.304 203.256   1
  -8   3  -4 559.729 258.407   9
  -8   3  -4 443.137 224.625  14
  -8   3  -3 10026.9 983.463   1
  -8   3  -3 9372.27 915.695   9
  -8   3  -3 9117.65 873.679  14
  -8   3  -3 9330.52 907.329  12
  -8   3  -2 18359.8 1316.93   1
  -8   3  -2 17509.9 1269.32   9
  -8   3  -2 18389.9 1245.60  14
  -8   3  -1 920.730 317.563   1
  -8   3  -1 588.502 249.661   9
  -8   3  -1 720.833 308.812  14
  -8   3   0 24989.5 1547.48   1
  -8   3   0 27831.8 1681.56   9
  -8   3   0 25651.7 1518.02  14
  -8   3   0 23906.9 1483.55  13
  -8   3   1 5233.80 724.574   1
  -8   3   1 5638.42 778.127   9
  -8   3   1 5157.90 688.495  13
  -8   3   1 5064.58 686.652  14
  -8   3   2 8350.31 957.495   9
  -8   3   2 10954.4 1014.15  14
  -8   3   2 9505.88 923.784  13
  -8   3   3 26187.4 1744.75   9
  -8   3   3 25830.0 1538.70  13
  -8   3   3 24973.8 1576.55  14
  -8   3   4-165.121 255.623   9
  -8   3   4 240.094 213.397  14
  -8   3   4 388.792 241.533  13
  -8   3   5 19721.4 1580.91   9
  -8   3   5 22044.4 1428.85  13
  -8   3   5 24356.8 1632.91  14
  -8   3   6 3877.63 732.685   9
  -8   3   6 3577.74 590.459  13
  -8   3   6 3580.39 653.792  14
  -8   3   7 8771.42 1113.87   9
  -8   3   7 7820.45 877.020  13
  -8   3   7 9044.59 1042.51  14
  -8   4 -10 679.336 385.246  10
  -8   4  -9 16791.0 1410.33   1
  -8   4  -9 12831.9 1310.92  10
  -8   4  -9 14507.0 1287.02  12
  -8   4  -8 6408.93 870.787   1
  -8   4  -8 4635.38 800.239  10
  -8   4  -8 5088.14 747.958  12
  -8   4  -7 6768.49 886.471   1
  -8   4  -7 5132.57 745.027  12
  -8   4  -6 23419.8 1599.89   1
  -8   4  -6 23093.2 1528.95  12
  -8   4  -5 942.705 334.091   1
  -8   4  -5 951.983 365.933  12
  -8   4  -4 14570.9 1222.17   1
  -8   4  -4 13002.6 1075.38   9
  -8   4  -4 13022.6 1096.18  12
  -8   4  -3 5854.37 770.994   1
  -8   4  -3 6831.65 789.484   9
  -8   4  -3 6889.08 757.578  14
  -8   4  -3 6818.48 790.117  12
  -8   4  -2 6920.95 827.938   1
  -8   4  -2 7837.46 870.540   9
  -8   4  -2 7420.78 794.625  14
  -8   4  -1 16889.5 1312.03   1
  -8   4  -1 19353.0 1394.83   9
  -8   4  -1 20753.6 1342.19  14
  -8   4  -1 20966.5 1435.13  13
  -8   4   0-427.013 314.075   1
  -8   4   0 174.168 209.746   9
  -8   4   0 458.677 250.139  13
  -8   4   0 5.18121 186.383  14
  -8   4   1 20626.6 1456.83   1
  -8   4   1 23857.0 1629.74   9
  -8   4   1 23359.0 1478.61  14
  -8   4   1 21844.4 1472.14  13
  -8   4   2 12787.1 1216.72   9
  -8   4   2 11605.3 1076.79  13
  -8   4   2 12167.5 1091.61  14
  -8   4   3 4403.52 736.253   9
  -8   4   3 3375.18 590.909  14
  -8   4   3 3702.84 599.644  13
  -8   4   4 20563.4 1606.70   9
  -8   4   4 16901.7 1305.09  13
  -8   4   4 18942.0 1411.99  14
  -8   4   5 1498.51 495.894   9
  -8   4   5 1736.06 436.684  13
  -8   4   5 840.712 383.068  14
  -8   4   6 15408.2 1457.39   9
  -8   4   6 13792.2 1203.58  13
  -8   4   6 15949.6 1367.67  14
  -8   4   7 8925.84 1079.31  14
  -8   4   7 11322.9 1092.75  13
  -8   5  -9 753.871 385.669  10
  -8   5  -8 14577.5 1332.07   1
  -8   5  -8 17889.1 1532.10  10
  -8   5  -8 14726.6 1301.84  12
  -8   5  -7 11177.5 1146.98   1
  -8   5  -7 9472.97 1028.63  12
  -8   5  -6 2438.81 567.737   1
  -8   5  -6 1199.63 373.162  12
  -8   5  -5 28535.4 1798.38   1
  -8   5  -5 29181.8 1720.01  12
  -8   5  -4 3561.97 631.126   1
  -8   5  -4 3743.44 614.821  12
  -8   5  -3 9769.32 1030.31   1
  -8   5  -3 11370.9 1048.01   9
  -8   5  -3 10605.8 1066.19  13
  -8   5  -3 10601.9 1004.27  12
  -8   5  -2 15498.1 1283.79   1
  -8   5  -2 18483.7 1374.30   9
  -8   5  -2 16100.0 1318.00  13
  -8   5  -1 729.389 345.984   1
  -8   5  -1 1131.35 375.589   9
  -8   5  -1 721.518 361.813  13
  -8   5  -1 945.342 310.942  14
  -8   5   0 22431.4 1552.89   1
  -8   5   0 23413.4 1627.34   9
  -8   5   0 21919.9 1535.71  13
  -8   5   0 22707.6 1436.49  14
  -8   5   1 2715.98 585.200   9
  -8   5   1 2094.59 452.117  14
  -8   5   1 2785.22 572.393  13
  -8   5   2 9108.08 1061.82   9
  -8   5   2 8538.52 957.180  13
  -8   5   2 7747.89 884.999  14
  -8   5   3 18237.2 1523.37   9
  -8   5   3 20554.1 1499.19  13
  -8   5   3 17375.0 1348.58  14
  -8   5   4 125.794 253.895   9
  -8   5   4 267.022 271.956  14
  -8   5   4 395.275 269.018  13
  -8   5   5 14477.0 1411.53   9
  -8   5   5 11959.7 1159.13  15
  -8   5   5 12719.6 1204.78  14
  -8   5   5 11927.3 1171.16  13
  -8   5   6 6809.42 891.945  13
  -8   5   6 6205.72 872.900  15
  -8   5   6 5296.40 824.228  14
  -8   5   7 6292.11 907.377  15
  -8   6  -8 2276.33 615.788  10
  -8   6  -7 7007.99 972.697  10
  -8   6  -7 7662.05 937.102  12
  -8   6  -6 19316.1 1534.85   1
  -8   6  -6 18941.1 1432.10  12
  -8   6  -5 833.163 384.514   1
  -8   6  -5 386.089 325.207  13
  -8   6  -5 459.989 299.502  12
  -8   6  -4 17127.9 1405.48   1
  -8   6  -4 17983.1 1463.61  13
  -8   6  -4 13979.7 1180.26  12
  -8   6  -3 11676.3 1160.04   1
  -8   6  -3 12432.4 1143.08   9
  -8   6  -3 11333.1 1157.57  13
  -8   6  -3 11640.8 1065.42  12
  -8   6  -2 1856.71 482.867   1
  -8   6  -2 2800.64 561.388   9
  -8   6  -2 2142.67 511.178  13
  -8   6  -1 21831.1 1566.02   1
  -8   6  -1 22482.4 1616.61   9
  -8   6  -1 22439.4 1623.26  13
  -8   6   0 3832.24 651.028   1
  -8   6   0 2750.92 620.988   9
  -8   6   0 2876.84 587.682  13
  -8   6   1 11333.9 1196.79   9
  -8   6   1 13037.2 1244.77  13
  -8   6   2 14252.1 1358.60   9
  -8   6   2 14987.3 1343.23  13
  -8   6   2 14581.6 1207.71  14
  -8   6   3 536.327 340.108   9
  -8   6   3 628.368 302.142  13
  -8   6   3 14.4082 177.997  14
  -8   6   4 8471.45 983.839  14
  -8   6   5 3847.19 691.658  14
  -8   7  -5 14544.5 1256.03  12
  -8   7  -4 964.879 362.668  12
  -8   7  -2 11801.7 1168.84   9
  -8   7  -1 96.3174 203.779   9
  -8   7   0 15544.6 1411.79   9
  -8   7   1 8035.50 1041.64   9
  -7  -9  -8 8303.70 989.615   3
  -7  -9  -7 13269.4 1282.23   3
  -7  -9  -6 2761.73 596.007   3
  -7  -9  -6 1663.04 574.162  14
  -7  -9  -5 12708.5 1268.89   3
  -7  -9  -5 10539.1 1238.93  14
  -7  -9  -4 3759.65 725.318   3
  -7  -9  -4 4199.76 723.818  19
  -7  -9  -4 3524.53 737.957  14
  -7  -9  -3 4772.80 796.188   3
  -7  -9  -3 5909.55 852.871  19
  -7  -9  -3 5017.35 855.690  14
  -7  -9  -2 18577.2 1570.30   3
  -7  -9  -2 17509.9 1498.78  19
  -7  -9  -2 18340.2 1548.30  14
  -7  -9  -1 269.574 279.568   3
  -7  -9  -1 189.130 281.407  19
  -7  -9  -1-52.7437 219.291  14
  -7  -9   0 11727.0 1260.36   3
  -7  -9   0 12287.9 1224.88  19
  -7  -9   1 5104.84 800.520  19
  -7  -9   2 3992.55 736.886  19
  -7  -9   3 13062.6 1240.62  19
  -7  -8  -9 11754.6 1239.42  19
  -7  -8  -8 5759.85 801.196   3
  -7  -8  -8 5692.17 877.911  19
  -7  -8  -8 5690.26 943.829  14
  -7  -8  -7 3092.15 612.396   3
  -7  -8  -7 2591.89 606.451  19
  -7  -8  -7 2688.52 677.022  14
  -7  -8  -6 16670.5 1363.97   3
  -7  -8  -6 16295.3 1394.41  19
  -7  -8  -6 13060.6 1353.01  14
  -7  -8  -5 257.596 219.898   3
  -7  -8  -5-55.3592 317.273  19
  -7  -8  -5-75.8514 233.042  14
  -7  -8  -4 15759.0 1347.82   3
  -7  -8  -4 13166.2 1254.42  19
  -7  -8  -4 14292.9 1365.57  14
  -7  -8  -3 14532.9 1309.35   3
  -7  -8  -3 12718.3 1230.15  19
  -7  -8  -3 13317.2 1300.66  14
  -7  -8  -2 3051.21 624.140   3
  -7  -8  -2 2576.03 620.571  19
  -7  -8  -2 1970.60 521.045  14
  -7  -8  -1 21596.2 1608.87   3
  -7  -8  -1 21682.2 1574.92  19
  -7  -8  -1 20547.6 1567.84  14
  -7  -8   0 2758.94 600.021   3
  -7  -8   0 1813.50 500.780  19
  -7  -8   0 2509.52 564.051  14
  -7  -8   1 7825.85 987.320   3
  -7  -8   1 7057.35 886.972  19
  -7  -8   1 8175.85 960.259  14
  -7  -8   2 15473.5 1407.39   3
  -7  -8   2 15138.5 1273.51  19
  -7  -8   2 16620.1 1354.44  14
  -7  -8   3 514.158 370.964   3
  -7  -8   3 570.853 253.583  19
  -7  -8   4 11392.4 1228.97   3
  -7  -8   4 11048.4 1075.59  19
  -7  -7 -10 13755.7 1471.94  14
  -7  -7  -9 4082.67 781.539  14
  -7  -7  -8 7891.68 882.362   3
  -7  -7  -8 9961.99 1184.24  14
  -7  -7  -7 16962.2 1293.96   3
  -7  -7  -7 17495.5 1539.48  14
  -7  -7  -6 121.513 189.886   3
  -7  -7  -6-44.2313 242.939  14
  -7  -7  -5 14779.9 1235.48   3
  -7  -7  -5 13511.3 1308.93  14
  -7  -7  -4 8443.31 933.171   3
  -7  -7  -4 6089.53 857.223  14
  -7  -7  -3 6136.27 799.672   3
  -7  -7  -3 7550.38 938.314  14
  -7  -7  -2 20012.6 1460.98   3
  -7  -7  -2 19563.6 1485.59  14
  -7  -7  -1 43.3396 239.579   3
  -7  -7  -1 632.700 346.628  14
  -7  -7   0 16448.2 1356.22   3
  -7  -7   0 16414.3 1332.87  14
  -7  -7   1 9357.50 1028.82   3
  -7  -7   1 6631.10 841.428  14
  -7  -7   2 2608.44 565.785   3
  -7  -7   2 3655.80 605.510  19
  -7  -7   2 3141.93 584.921  14
  -7  -7   3 16584.0 1405.78   3
  -7  -7   3 16954.6 1286.23  19
  -7  -7   3 14934.9 1253.19  14
  -7  -7   4 2549.30 597.650   3
  -7  -7   4 3020.81 545.632  19
  -7  -7   4 3653.54 605.960  14
  -7  -7   5 13423.6 1307.02   3
  -7  -7   6 11280.9 1223.64   3
  -7  -6 -13 5598.03 887.099  10
  -7  -6 -12 1818.87 493.810  10
  -7  -6 -11 14773.4 1313.68  10
  -7  -6 -11 14985.4 1496.08  14
  -7  -6 -10 701.060 352.884  10
  -7  -6 -10 312.392 281.391  14
  -7  -6  -9 14165.4 1193.90  10
  -7  -6  -9 14414.6 1407.62  14
  -7  -6  -8 8019.04 831.966   3
  -7  -6  -8 8659.69 889.521  10
  -7  -6  -7 1552.18 372.997   3
  -7  -6  -7 1846.59 527.728  14
  -7  -6  -6 32300.0 1730.47   3
  -7  -6  -6 30429.1 1938.48  14
  -7  -6  -5 678.722 294.321   3
  -7  -6  -5 766.911 342.421  14
  -7  -6  -4 20191.4 1364.73   3
  -7  -6  -4 18821.0 1450.61  14
  -7  -6  -3 26084.6 1578.27   3
  -7  -6  -3 26273.6 1692.43  14
  -7  -6  -2 220.854 188.647   3
  -7  -6  -2 34.7714 230.997  14
  -7  -6  -1 31614.3 1772.22   3
  -7  -6  -1 29889.5 1771.85  14
  -7  -6   0 6847.33 842.100   3
  -7  -6   0 6506.12 818.797  14
  -7  -6   1 11545.4 1096.64   3
  -7  -6   1 8029.30 889.348  14
  -7  -6   2 30818.7 1827.69   3
  -7  -6   2 30032.2 1749.66  14
  -7  -6   3 355.518 240.579   3
  -7  -6   3-455.327 277.092  14
  -7  -6   4 25126.5 1698.28   3
  -7  -6   4 26305.8 1522.38  19
  -7  -6   4 28119.5 1685.68  14
  -7  -6   5 7652.59 944.618   3
  -7  -6   5 7210.49 842.655  14
  -7  -6   6 4846.64 773.062   3
  -7  -6   6 4705.58 694.068  14
  -7  -6   7 16781.3 1437.03   3
  -7  -6   7 15858.4 1274.46  14
  -7  -6   8 358.050 380.271   3
  -7  -5 -13 8168.75 1074.17  10
  -7  -5 -12 16757.9 1448.81  10
  -7  -5 -12 17460.0 1613.46  14
  -7  -5 -11-301.057 355.768  10
  -7  -5 -11-551.272 328.641  14
  -7  -5 -10 20712.4 1510.20  10
  -7  -5 -10 25942.3 1867.98  14
  -7  -5  -9 12936.0 1147.32  10
  -7  -5  -9 14096.1 1353.92  14
  -7  -5  -8 9165.25 815.347   3
  -7  -5  -8 8119.57 884.705  10
  -7  -5  -8 8477.09 1020.44  14
  -7  -5  -7 31023.2 1580.65   3
  -7  -5  -7 28625.9 1612.52  10
  -7  -5  -7 30911.2 1922.50  14
  -7  -5  -6 16.8026 163.066   3
  -7  -5  -6 19.1322 171.780  10
  -7  -5  -6 474.238 339.634  14
  -7  -5  -5 19745.5 1281.38   3
  -7  -5  -5 19466.4 1230.91  10
  -7  -5  -5 21937.2 1543.74  14
  -7  -5  -4 15078.0 1119.62   3
  -7  -5  -4 15534.0 1063.73  10
  -7  -5  -4 14171.3 1212.10  14
  -7  -5  -3 7415.41 794.616   3
  -7  -5  -3 7210.69 711.538  10
  -7  -5  -3 7845.29 893.989  14
  -7  -5  -2 39617.2 1877.49   3
  -7  -5  -2 35285.4 1906.56  14
  -7  -5  -1 3197.53 552.739   3
  -7  -5  -1 3554.04 582.610  14
  -7  -5   0 42363.3 2002.79   3
  -7  -5   0 38251.2 1936.29  14
  -7  -5   1 19291.5 1354.54   3
  -7  -5   1 20402.7 1378.60  14
  -7  -5   2 2620.68 517.380   3
  -7  -5   2 4032.80 612.849  14
  -7  -5   3 40867.7 2055.35   3
  -7  -5   3 36176.7 1874.78  14
  -7  -5   4 4621.02 701.754   3
  -7  -5   4 5926.29 735.941  14
  -7  -5   5 16222.1 1328.57   3
  -7  -5   5 17306.2 1297.13  14
  -7  -5   6 21440.6 1553.72   3
  -7  -5   6 19801.5 1404.49  14
  -7  -5   7 170.584 229.884   3
  -7  -5   7 441.339 281.910  14
  -7  -5   8 21233.0 1599.69   3
  -7  -5   8 15596.0 1278.13  14
  -7  -5   9 5157.64 850.311   3
  -7  -5   9 5740.17 796.971  14
  -7  -4 -13 5772.76 883.154  10
  -7  -4 -13 6401.48 963.774  14
  -7  -4 -12 3703.29 729.553  10
  -7  -4 -12 2547.12 628.073  14
  -7  -4 -11 19067.9 1500.07  10
  -7  -4 -11 20871.8 1662.34  14
  -7  -4 -10 3200.35 621.867  10
  -7  -4 -10 2187.64 415.240  12
  -7  -4 -10 2219.09 565.494  14
  -7  -4  -9 15016.6 1237.16  10
  -7  -4  -9 16537.2 1420.17  14
  -7  -4  -9 14731.9 1015.88  12
  -7  -4  -8 23107.3 1488.27  10
  -7  -4  -8 23671.8 1653.50  14
  -7  -4  -8 21930.9 1229.81  12
  -7  -4  -7 583.709 230.425   3
  -7  -4  -7 847.032 242.216   1
  -7  -4  -7 325.110 261.576  10
  -7  -4  -7 493.783 300.038  14
  -7  -4  -6 24786.8 1193.61   1
  -7  -4  -6 28513.5 1432.54   3
  -7  -4  -6 28690.4 1562.88  10
  -7  -4  -6 27330.5 1701.52  14
  -7  -4  -5 10636.6 865.120   3
  -7  -4  -5 8853.22 674.297   1
  -7  -4  -5 8843.73 832.655  10
  -7  -4  -5 10301.7 1011.03  14
  -7  -4  -4 14581.8 860.883   1
  -7  -4  -4 17441.7 1129.78   3
  -7  -4  -4 15329.9 1083.17  10
  -7  -4  -4 16114.8 1244.58  14
  -7  -4  -3 34833.8 1654.62   3
  -7  -4  -3 30803.9 1276.79   1
  -7  -4  -3 30930.7 1722.73  14
  -7  -4  -2 550.558 269.347   3
  -7  -4  -2 246.167 142.417   1
  -7  -4  -2 408.885 266.364  14
  -7  -4  -1 30577.2 1598.96   3
  -7  -4  -1 29129.8 1629.89  14
  -7  -4   0 2900.52 504.041   3
  -7  -4   0 2657.52 496.947  14
  -7  -4   1 3666.35 573.854   3
  -7  -4   1 2974.06 519.090  14
  -7  -4   2 29571.0 1644.53   3
  -7  -4   2 26620.2 1553.86  14
  -7  -4   3 51.2011 178.461   3
  -7  -4   3 583.012 265.907  14
  -7  -4   4 27086.7 1649.22   3
  -7  -4   4 30467.8 1676.41  14
  -7  -4   5 12802.9 1139.12   3
  -7  -4   5 12866.3 1089.47  14
  -7  -4   6 3024.63 571.960   3
  -7  -4   6 3882.80 619.751  14
  -7  -4   7 21077.6 1531.98   3
  -7  -4   7 20848.7 1439.52  14
  -7  -4   8 43.1503 274.996   3
  -7  -4   8-27.8885 217.047  14
  -7  -4   9 12272.8 1239.75   3
  -7  -4   9 10994.4 1086.57  14
  -7  -4  10 10335.1 1146.45   3
  -7  -4  10 9308.46 1028.03  14
  -7  -3 -14 3140.57 717.663  10
  -7  -3 -14 1995.63 596.751  14
  -7  -3 -13 4775.51 834.239  10
  -7  -3 -13 4361.64 631.169  12
  -7  -3 -13 3126.17 685.025  14
  -7  -3 -12 7258.36 959.043  10
  -7  -3 -12 6968.21 788.035  12
  -7  -3 -12 4977.41 811.208  14
  -7  -3 -11-255.531 335.986  10
  -7  -3 -11-152.624 237.210  14
  -7  -3 -11 249.656 146.362  12
  -7  -3 -10 5408.08 659.596   1
  -7  -3 -10 4985.92 751.477  10
  -7  -3 -10 5081.13 620.691  12
  -7  -3 -10 4838.31 771.570  14
  -7  -3  -9 9821.61 849.686   1
  -7  -3  -9 9104.95 957.267  10
  -7  -3  -9 9764.26 1052.61  14
  -7  -3  -9 9879.97 848.148  12
  -7  -3  -8 5300.10 589.359   1
  -7  -3  -8 4956.59 691.790  10
  -7  -3  -8 6399.18 841.903  14
  -7  -3  -8 6529.42 675.826  12
  -7  -3  -7 20342.9 1153.75   1
  -7  -3  -7 22918.9 1179.49   3
  -7  -3  -7 21509.7 1410.52  10
  -7  -3  -7 23615.0 1558.61  14
  -7  -3  -7 21616.6 1222.48  12
  -7  -3  -6 133.438 130.666   3
  -7  -3  -6 76.0271 122.537   1
  -7  -3  -6 399.263 260.101  10
  -7  -3  -6 153.028 220.926  14
  -7  -3  -6 224.994 172.632  12
  -7  -3  -5 25378.4 1228.35   1
  -7  -3  -5 26253.2 1316.51   3
  -7  -3  -5 25804.6 1458.07  10
  -7  -3  -5 25946.7 1567.62  14
  -7  -3  -4 18595.2 1117.94   3
  -7  -3  -4 14716.9 908.958   1
  -7  -3  -4 17398.6 1259.42  14
  -7  -3  -3 4544.05 499.083   1
  -7  -3  -3 4853.50 587.456   3
  -7  -3  -3 4354.56 636.600  14
  -7  -3  -2 35215.4 1633.62   3
  -7  -3  -2 34872.8 1417.93   1
  -7  -3  -2 34677.9 1765.30  14
  -7  -3  -1 2724.33 456.388   3
  -7  -3  -1 3490.24 431.860   1
  -7  -3  -1 2525.71 465.965  14
  -7  -3   0 16122.6 1122.87   3
  -7  -3   0 16076.4 1156.56  14
  -7  -3   1 25215.3 1542.72   9
  -7  -3   1 28622.2 1553.33  14
  -7  -3   2 415.998 263.124   9
  -7  -3   2 190.458 191.452  14
  -7  -3   3 28260.4 1694.25   9
  -7  -3   3 29510.8 1616.74  14
  -7  -3   4 3466.92 602.500   9
  -7  -3   4 4235.97 617.913  14
  -7  -3   5 4787.47 711.508   9
  -7  -3   5 6883.21 794.442  14
  -7  -3   6 14987.2 1286.87   9
  -7  -3   6 14562.2 1163.36  14
  -7  -3   7-121.412 269.262   9
  -7  -3   7 18.0128 181.558  14
  -7  -3   8 15880.3 1382.41   9
  -7  -3   8 16682.3 1305.12  14
  -7  -3   9 6486.09 917.686   9
  -7  -3   9 6282.88 820.462  14
  -7  -3  10 2973.03 662.425   9
  -7  -3  10 3961.99 687.139  14
  -7  -3  11 9719.96 1145.08   9
  -7  -3  11 14461.5 1297.32  14
  -7  -2 -15 1516.05 418.337  12
  -7  -2 -14 7782.23 1060.22  10
  -7  -2 -14 9450.13 999.895  12
  -7  -2 -14 9806.62 1148.93  14
  -7  -2 -13 10633.3 1208.64  10
  -7  -2 -13 11164.0 1209.08  14
  -7  -2 -13 11617.0 1055.38  12
  -7  -2 -12 643.937 369.030  10
  -7  -2 -12 1011.61 381.500  14
  -7  -2 -12 1058.39 332.659  12
  -7  -2 -11 16929.0 1420.45  10
  -7  -2 -11 18643.2 1485.04  14
  -7  -2 -11 18153.0 1249.80  12
  -7  -2 -10 11019.7 951.754   1
  -7  -2 -10 10299.5 1079.04  10
  -7  -2 -10 9806.09 893.467  12
  -7  -2 -10 11181.1 1120.44  14
  -7  -2  -9 9862.09 878.319   1
  -7  -2  -9 12244.3 1125.22  10
  -7  -2  -9 9922.52 874.353  12
  -7  -2  -9 9389.89 999.794  14
  -7  -2  -8 23092.6 1299.00   1
  -7  -2  -8 20951.9 1433.72  10
  -7  -2  -8 22226.6 1499.57  14
  -7  -2  -8 20326.3 1236.45  12
  -7  -2  -7 160.177 151.746   1
  -7  -2  -7 42.2337 149.819   3
  -7  -2  -7-142.497 259.715  10
  -7  -2  -7 415.490 297.003  14
  -7  -2  -7-29.2483 149.082  12
  -7  -2  -6 12564.4 901.492   1
  -7  -2  -6 12986.5 849.006   3
  -7  -2  -6 12300.5 1041.82  10
  -7  -2  -6 14104.5 978.744  12
  -7  -2  -6 13469.8 1106.62  14
  -7  -2  -5 11717.3 851.682   1
  -7  -2  -5 13130.3 868.088   3
  -7  -2  -5 12285.3 1043.19  14
  -7  -2  -5 12071.4 902.771  12
  -7  -2  -4 10379.4 787.734   1
  -7  -2  -4 14215.5 932.559   3
  -7  -2  -4 12065.5 1007.07  14
  -7  -2  -3 35983.9 1505.20   1
  -7  -2  -3 37911.3 1607.86   3
  -7  -2  -3 39760.6 1840.61  14
  -7  -2  -2 328.810 184.953   1
  -7  -2  -2 450.449 242.532   9
  -7  -2  -2 262.084 184.062  14
  -7  -2  -1 40190.0 1592.10   1
  -7  -2  -1 41017.5 1874.21   9
  -7  -2  -1 42053.2 1875.69  14
  -7  -2   0 14575.0 1110.16   9
  -7  -2   0 14464.9 1073.44  14
  -7  -2   1 10875.3 979.280   9
  -7  -2   1 11247.9 956.442  14
  -7  -2   2 50223.0 2212.15   9
  -7  -2   2 52525.6 2144.92  14
  -7  -2   3 1015.95 367.691   9
  -7  -2   3 426.716 219.355  14
  -7  -2   4 31595.9 1779.04   9
  -7  -2   4 32016.3 1680.18  14
  -7  -2   5 28164.3 1717.57   9
  -7  -2   5 26393.0 1544.93  14
  -7  -2   6 2505.77 538.583   9
  -7  -2   6 1650.78 408.841  14
  -7  -2   7 27173.1 1758.29   9
  -7  -2   7 25751.3 1593.57  14
  -7  -2   8 1739.68 460.519   9
  -7  -2   8 3154.72 594.558  14
  -7  -2   9 7658.09 995.395   9
  -7  -2   9 10180.5 1045.81  14
  -7  -2  10 18207.6 1533.23   9
  -7  -2  10 18490.9 1443.92  14
  -7  -2  11 887.183 423.376   9
  -7  -2  11 1696.73 513.877  14
  -7  -2  12 10235.1 1188.68   9
  -7  -1 -15 13019.5 1232.49  12
  -7  -1 -14 5195.00 882.724  10
  -7  -1 -14 5614.46 780.627  12
  -7  -1 -14 4535.36 772.737  14
  -7  -1 -13 7274.22 1013.19  10
  -7  -1 -13 7548.81 970.086  14
  -7  -1 -13 8871.61 954.702  12
  -7  -1 -12 22953.4 1708.42  10
  -7  -1 -12 24319.4 1539.53  12
  -7  -1 -12 25829.0 1722.37  14
  -7  -1 -11 1184.65 443.313  10
  -7  -1 -11 71.1468 228.924  14
  -7  -1 -11 969.957 344.557  12
  -7  -1 -10 25241.0 1506.76   1
  -7  -1 -10 25236.4 1692.36  10
  -7  -1 -10 26822.6 1532.46  12
  -7  -1 -10 25988.6 1659.25  14
  -7  -1  -9 21285.6 1343.01   1
  -7  -1  -9 22493.8 1530.18  10
  -7  -1  -9 21753.3 1470.20  14
  -7  -1  -9 20830.5 1304.00  12
  -7  -1  -8 4028.12 568.661   1
  -7  -1  -8 4417.38 671.067  10
  -7  -1  -8 4845.51 606.921  12
  -7  -1  -8 4388.71 656.521  14
  -7  -1  -7 26088.1 1404.38   1
  -7  -1  -7 30057.2 1684.15  10
  -7  -1  -7 30169.2 1659.01  14
  -7  -1  -7 28508.1 1471.47  12
  -7  -1  -6 10562.5 730.689   3
  -7  -1  -6 10772.1 857.366   1
  -7  -1  -6 10900.1 872.156  12
  -7  -1  -6 11904.8 1007.50  14
  -7  -1  -5 24506.3 1165.10   3
  -7  -1  -5 20623.8 1190.24   1
  -7  -1  -5 23270.8 1274.28  12
  -7  -1  -5 26293.4 1482.47  14
  -7  -1  -4 35388.9 1558.24   1
  -7  -1  -4 39542.8 1700.27   9
  -7  -1  -4 34440.5 1575.01  12
  -7  -1  -4 38968.2 1803.61  14
  -7  -1  -3 67.5078 159.000   1
  -7  -1  -3-36.2332 171.020   9
  -7  -1  -3 117.735 168.156  14
  -7  -1  -2 29557.5 1391.42   1
  -7  -1  -2 31843.2 1566.22   9
  -7  -1  -2 29489.2 1537.18  14
  -7  -1  -1 14244.3 944.400   1
  -7  -1  -1 14638.3 1074.85   9
  -7  -1  -1 14213.6 1043.83  14
  -7  -1   0 16554.3 1030.26   1
  -7  -1   0 17190.2 1186.24   9
  -7  -1   0 18693.7 1199.93  14
  -7  -1   1 32483.5 1682.48   9
  -7  -1   1 29869.7 1556.65  14
  -7  -1   2 307.382 220.909   9
  -7  -1   2-52.9514 206.589  14
  -7  -1   3 39540.1 1957.51   9
  -7  -1   3 42972.1 1915.40  14
  -7  -1   3 39845.2 1496.71  13
  -7  -1   4 12015.6 1075.99   9
  -7  -1   4 11663.4 994.833  14
  -7  -1   4 12693.6 789.382  13
  -7  -1   5 13634.5 1171.69   9
  -7  -1   5 15262.6 1158.76  14
  -7  -1   6 30048.5 1789.19   9
  -7  -1   6 24910.4 1534.25  14
  -7  -1   7 195.561 317.904   9
  -7  -1   7 404.219 236.788  14
  -7  -1   8 32982.5 1977.62   9
  -7  -1   8 32834.5 1857.96  14
  -7  -1   9 14663.4 1328.26   9
  -7  -1   9 16513.9 1337.68  14
  -7  -1  10 5898.01 866.914   9
  -7  -1  10 5215.92 769.295  14
  -7  -1  11 12366.9 1268.25   9
  -7  -1  11 13777.6 1274.45  14
  -7  -1  12 1806.91 534.566   9
  -7   0 -14 8696.98 1146.87  10
  -7   0 -14 8104.00 959.670  12
  -7   0 -13 13205.7 1342.19  10
  -7   0 -13 13049.1 1186.97  12
  -7   0 -13 11346.8 1125.95  14
  -7   0 -12 1715.68 538.507  10
  -7   0 -12 885.811 338.171  12
  -7   0 -12 895.539 330.058  14
  -7   0 -11 25716.9 1766.10  10
  -7   0 -11 29147.1 1735.79  14
  -7   0 -11 24294.5 1538.27  12
  -7   0 -10 4396.81 640.864   1
  -7   0 -10 4812.55 748.516  10
  -7   0 -10 5363.32 700.539  12
  -7   0 -10 5206.74 721.585  14
  -7   0  -9 17233.2 1218.33   1
  -7   0  -9 15387.3 1271.23  10
  -7   0  -9 15637.4 1212.06  14
  -7   0  -9 14610.4 1123.26  12
  -7   0  -8 26871.2 1505.71   1
  -7   0  -8 28890.2 1709.86  10
  -7   0  -8 26117.9 1474.64  12
  -7   0  -8 31858.0 1690.89  14
  -7   0  -7 325.972 203.340   1
  -7   0  -7 612.253 323.538  10
  -7   0  -7 282.572 238.176  12
  -7   0  -7 465.604 237.498  14
  -7   0  -6 32187.6 1576.75   1
  -7   0  -6 37038.5 1365.94   3
  -7   0  -6 34498.6 1490.78   9
  -7   0  -6 32283.8 1578.75  12
  -7   0  -6 35842.9 1738.18  14
  -7   0  -5 12313.2 938.629   1
  -7   0  -5 16846.4 1037.03   9
  -7   0  -5 14260.0 1004.51  12
  -7   0  -5 13958.3 1048.18  14
  -7   0  -4 12396.3 920.939   1
  -7   0  -4 11863.6 888.441   9
  -7   0  -4 10278.9 891.943  14
  -7   0  -4 10735.6 865.202  12
  -7   0  -3 42043.9 1742.37   1
  -7   0  -3 43986.4 1814.38   9
  -7   0  -3 43863.2 1867.95  14
  -7   0  -3 41988.4 1751.76  12
  -7   0  -2 2494.53 421.278   1
  -7   0  -2 3855.51 550.347   9
  -7   0  -2 3694.85 524.394  14
  -7   0  -1 27918.7 1388.35   1
  -7   0  -1 31327.1 1571.62   9
  -7   0  -1 32325.3 1567.56  14
  -7   0   0 15284.6 1020.05   1
  -7   0   0 17746.1 1196.47   9
  -7   0   0 15330.3 1075.28  14
  -7   0   1-107.014 185.712   1
  -7   0   1-218.176 229.867   9
  -7   0   1 343.287 238.282  14
  -7   0   2 34436.7 1772.69   9
  -7   0   2 38520.1 1767.93  14
  -7   0   3 6328.71 757.063   9
  -7   0   3 6703.18 733.736  14
  -7   0   3 6023.47 581.627  13
  -7   0   4 13671.1 1146.79   9
  -7   0   4 15196.3 919.619  13
  -7   0   4 12327.2 1027.08  14
  -7   0   5 17507.3 1323.62   9
  -7   0   5 19471.3 1307.28  14
  -7   0   5 18446.3 1021.37  13
  -7   0   6 427.417 287.640   9
  -7   0   6 489.850 281.625  14
  -7   0   7 22918.5 1594.94   9
  -7   0   7 18919.7 1369.37  14
  -7   0   8 2797.98 569.492   9
  -7   0   8 2214.43 489.997  14
  -7   0   9 7221.42 939.334   9
  -7   0   9 8453.07 954.656  14
  -7   0  10 9222.58 1064.23   9
  -7   0  10 12366.9 1198.21  14
  -7   0  11-589.911 348.132   9
  -7   0  11 68.3601 204.983  14
  -7   0  12 14273.3 1409.95   9
  -7   1 -14 4157.26 804.747  10
  -7   1 -14 3929.59 715.509  12
  -7   1 -13 4260.81 759.263  10
  -7   1 -13 3755.38 655.450  12
  -7   1 -12 18724.2 1555.25  10
  -7   1 -12 18472.8 1401.27  12
  -7   1 -11 353.704 294.216  10
  -7   1 -11 575.865 289.288  14
  -7   1 -11 842.246 330.118  12
  -7   1 -10 11593.8 1066.87   1
  -7   1 -10 13136.0 1227.60  10
  -7   1 -10 12991.0 1113.15  12
  -7   1 -10 12830.0 1080.40  14
  -7   1  -9 19653.5 1353.86   1
  -7   1  -9 24892.0 1627.36  10
  -7   1  -9 19480.0 1329.56  12
  -7   1  -9 20801.4 1355.63  14
  -7   1  -8 5759.96 707.823   1
  -7   1  -8 5441.65 768.566  10
  -7   1  -8 5923.55 701.854  14
  -7   1  -8 5971.58 712.272  12
  -7   1  -7 28922.7 1567.34   1
  -7   1  -7 30752.3 1752.91  10
  -7   1  -7 27631.3 1508.04  12
  -7   1  -7 32075.5 1625.69  14
  -7   1  -6 1142.61 324.252   1
  -7   1  -6 2384.73 374.362   9
  -7   1  -6 1873.29 403.897  14
  -7   1  -6 1993.06 414.095  12
  -7   1  -5 29878.9 1533.07   1
  -7   1  -5 31657.8 1432.78   9
  -7   1  -5 31439.6 1561.41  14
  -7   1  -5 29455.5 1498.64  12
  -7   1  -4 32110.7 1563.11   1
  -7   1  -4 33265.7 1509.09   9
  -7   1  -4 31514.7 1547.50  14
  -7   1  -4 30532.4 1508.38  12
  -7   1  -3 1619.11 342.843   1
  -7   1  -3 2732.11 454.650   9
  -7   1  -3 2178.47 401.110  14
  -7   1  -3 1724.65 370.480  12
  -7   1  -2 30189.4 1498.22   1
  -7   1  -2 31020.8 1531.67   9
  -7   1  -2 35598.0 1624.02  14
  -7   1  -1 8575.40 777.710   1
  -7   1  -1 8086.15 786.482   9
  -7   1  -1 8045.14 763.931  14
  -7   1   0 10904.0 879.668   1
  -7   1   0 12109.4 985.757   9
  -7   1   0 11712.3 934.572  14
  -7   1   1 43417.9 1839.97   1
  -7   1   1 47653.6 2044.39   9
  -7   1   1 43688.0 1887.27  14
  -7   1   2-22.8548 193.018   9
  -7   1   2 470.216 199.847  13
  -7   1   2 21.0846 199.190  14
  -7   1   3 29336.7 1667.42   9
  -7   1   3 29980.5 1405.65  13
  -7   1   3 32214.1 1644.70  14
  -7   1   4 20473.3 1406.90   9
  -7   1   4 18901.8 1105.31  13
  -7   1   4 19365.1 1288.53  14
  -7   1   5 988.150 374.625   9
  -7   1   5 1494.45 398.936  14
  -7   1   5 1976.66 363.310  13
  -7   1   6 15513.5 1292.45   9
  -7   1   6 14068.2 957.410  13
  -7   1   6 17063.7 1260.57  14
  -7   1   7 5782.03 813.231   9
  -7   1   7 6177.24 783.945  14
  -7   1   8 13705.3 1274.05   9
  -7   1   8 12598.3 1165.23  14
  -7   1   9 14297.8 1321.64   9
  -7   1   9 16365.4 1354.43  14
  -7   1  10 421.086 284.483   9
  -7   1  10-8.08376 218.028  14
  -7   1  11 7447.64 1017.12   9
  -7   1  11 9590.50 1089.60  14
  -7   2 -13 10552.2 1232.34  10
  -7   2 -13 7892.20 973.111  12
  -7   2 -12 51.3544 282.231  10
  -7   2 -12 487.044 283.546  12
  -7   2 -11 8367.39 964.697   1
  -7   2 -11 11445.1 1185.97  10
  -7   2 -11 8939.06 982.818  12
  -7   2 -10 9411.99 990.836   1
  -7   2 -10 10261.0 1094.82  10
  -7   2 -10 11730.9 1067.97  12
  -7   2  -9 7844.23 873.342   1
  -7   2  -9 9206.34 1021.31  10
  -7   2  -9 8290.85 826.610  14
  -7   2  -9 8918.13 915.047  12
  -7   2  -8 17274.5 1266.04   1
  -7   2  -8 21089.2 1476.43  10
  -7   2  -8 16761.4 1220.94  12
  -7   2  -7-76.5833 256.283   1
  -7   2  -7-2.18785 165.438  14
  -7   2  -7 21.9181 230.547  12
  -7   2  -6 18355.4 1239.44   1
  -7   2  -6 19779.5 1080.00   9
  -7   2  -6 16731.6 1160.19  12
  -7   2  -6 17559.5 1146.82  14
  -7   2  -5 19684.3 1267.09   1
  -7   2  -5 20953.1 1156.08   9
  -7   2  -5 20527.3 1262.34  12
  -7   2  -5 21086.2 1244.52  14
  -7   2  -4 6706.63 722.077   1
  -7   2  -4 5197.27 585.596   9
  -7   2  -4 5974.01 648.695  14
  -7   2  -4 5673.67 641.370  12
  -7   2  -3 40474.4 1806.82   1
  -7   2  -3 43973.4 1809.24   9
  -7   2  -3 41013.4 1756.45  14
  -7   2  -3 39962.4 1753.22  12
  -7   2  -2 2696.58 463.177   1
  -7   2  -2 3125.62 500.547   9
  -7   2  -2 3118.46 480.040  12
  -7   2  -2 2815.95 444.622  14
  -7   2  -1 30163.1 1534.07   1
  -7   2  -1 33991.9 1646.63   9
  -7   2  -1 30618.5 1511.79  14
  -7   2   0 23987.0 1365.67   1
  -7   2   0 26541.2 1492.06   9
  -7   2   0 27908.2 1446.54  14
  -7   2   1 2765.82 457.594   1
  -7   2   1 3508.06 567.864   9
  -7   2   1 4016.00 537.817  13
  -7   2   1 3183.43 499.389  14
  -7   2   2 35186.6 1807.67   9
  -7   2   2 35137.0 1611.24  13
  -7   2   2 38043.2 1763.84  14
  -7   2   3 6443.17 786.867   9
  -7   2   3 6224.39 655.069  13
  -7   2   3 4947.25 641.229  14
  -7   2   4 12368.2 1105.71   9
  -7   2   4 12755.3 954.596  13
  -7   2   4 12504.7 1031.52  14
  -7   2   5 23510.7 1571.64   9
  -7   2   5 21685.4 1418.00  14
  -7   2   5 22889.3 1298.91  13
  -7   2   6 272.660 216.269   9
  -7   2   6 738.351 251.689  13
  -7   2   6 619.512 295.961  14
  -7   2   7 33999.3 1989.09   9
  -7   2   7 29936.5 1759.82  14
  -7   2   7 30434.0 1545.07  13
  -7   2   8 12548.3 1226.91   9
  -7   2   8 10613.5 1071.86  14
  -7   2   9 3356.56 666.913   9
  -7   2   9 3652.59 661.748  14
  -7   2  10 12533.8 1278.09   9
  -7   2  10 13340.5 1275.43  14
  -7   2  11 2767.02 644.798   9
  -7   3 -13 306.967 310.775  10
  -7   3 -12 12261.1 1229.89   1
  -7   3 -12 16096.6 1459.44  10
  -7   3 -12 13203.2 1233.19  12
  -7   3 -11 1897.76 478.060   1
  -7   3 -11 2646.47 613.784  10
  -7   3 -11 2102.70 513.019  12
  -7   3 -10 8205.91 933.471   1
  -7   3 -10 8448.98 1018.75  10
  -7   3 -10 8218.48 937.195  12
  -7   3  -9 11037.3 1059.03   1
  -7   3  -9 11704.1 1151.81  10
  -7   3  -9 11590.5 1071.53  12
  -7   3  -8-124.662 282.747   1
  -7   3  -8-53.5631 238.872  10
  -7   3  -8-20.7169 179.471  12
  -7   3  -7 12537.8 1083.33   1
  -7   3  -7 14711.6 1017.15  14
  -7   3  -7 12942.3 1069.59  12
  -7   3  -6 9230.11 911.226   1
  -7   3  -6 9734.77 898.111  12
  -7   3  -6 8571.84 778.475  14
  -7   3  -5 12916.6 1056.89   1
  -7   3  -5 13195.7 929.704   9
  -7   3  -5 14645.2 1086.70  12
  -7   3  -5 14577.8 999.689  14
  -7   3  -4 32134.4 1672.23   1
  -7   3  -4 38246.0 1667.35   9
  -7   3  -4 35007.8 1587.89  14
  -7   3  -4 34898.1 1675.03  12
  -7   3  -3-64.3290 185.491   1
  -7   3  -3 301.608 187.786   9
  -7   3  -3 28.6603 138.362  12
  -7   3  -3 73.7007 164.746  14
  -7   3  -2 24564.7 1420.77   1
  -7   3  -2 28504.3 1497.33   9
  -7   3  -2 27156.7 1394.54  14
  -7   3  -2 23962.7 1345.88  12
  -7   3  -1 8916.33 834.395   1
  -7   3  -1 8882.45 860.691   9
  -7   3  -1 10083.7 852.403  14
  -7   3   0 9541.52 879.111   1
  -7   3   0 9451.07 897.214   9
  -7   3   0 8983.15 832.221  13
  -7   3   0 10312.9 872.249  14
  -7   3   1 40982.6 1872.31   1
  -7   3   1 40526.6 1940.86   9
  -7   3   1 39338.9 1790.20  13
  -7   3   1 41238.3 1828.01  14
  -7   3   2 162.403 216.197   9
  -7   3   2 484.962 251.690  13
  -7   3   2 29.2839 165.568  14
  -7   3   3 35032.2 1880.81   9
  -7   3   3 31497.6 1598.01  13
  -7   3   3 30746.6 1639.20  14
  -7   3   4 20005.7 1439.49   9
  -7   3   4 18234.1 1256.75  15
  -7   3   4 20281.1 1335.69  14
  -7   3   4 19058.9 1229.85  13
  -7   3   5 7084.45 868.901   9
  -7   3   5 6549.68 789.288  14
  -7   3   5 5204.54 710.962  15
  -7   3   5 4946.39 639.819  13
  -7   3   6 24011.1 1663.74   9
  -7   3   6 23767.3 1556.52  15
  -7   3   6 23198.3 1525.51  14
  -7   3   6 26448.4 1490.50  13
  -7   3   7 615.661 312.384   9
  -7   3   7 838.716 319.838  13
  -7   3   7 783.149 360.130  14
  -7   3   7 1072.39 380.164  15
  -7   3   8 18258.5 1505.76   9
  -7   3   8 17824.0 1438.91  15
  -7   3   8 16476.9 1353.62  14
  -7   3   8 16461.5 1208.55  13
  -7   3   9 12181.9 1266.71   9
  -7   3   9 12413.7 1252.37  15
  -7   3   9 12861.6 1232.12  14
  -7   3  10-173.300 259.385   9
  -7   3  10 496.100 291.469  14
  -7   3  10 378.839 329.530  15
  -7   4 -12 832.457 445.261  10
  -7   4 -11 10645.2 1146.33   1
  -7   4 -11 12175.6 1255.17  10
  -7   4 -11 9714.14 1068.29  12
  -7   4 -10 7944.24 961.499   1
  -7   4 -10 8316.88 1013.20  10
  -7   4 -10 8271.09 954.091  12
  -7   4  -9 3869.01 663.717   1
  -7   4  -9 4398.17 738.513  10
  -7   4  -9 4047.98 649.123  12
  -7   4  -8 20564.4 1458.30   1
  -7   4  -8 20819.2 1529.48  10
  -7   4  -8 19428.9 1386.00  12
  -7   4  -7 439.715 309.022   1
  -7   4  -7 496.748 292.324  12
  -7   4  -6 19539.1 1369.61   1
  -7   4  -6 19473.1 1314.00  12
  -7   4  -5 18253.8 1299.96   1
  -7   4  -5 19296.2 1155.04   9
  -7   4  -5 15051.4 1137.74  12
  -7   4  -4 2803.17 513.128   1
  -7   4  -4 3259.77 495.033   9
  -7   4  -4 3431.53 544.431  12
  -7   4  -4 3501.04 485.435  14
  -7   4  -3 21182.1 1370.88   1
  -7   4  -3 23900.7 1376.81   9
  -7   4  -3 22247.6 1319.07  12
  -7   4  -3 22504.8 1248.49  14
  -7   4  -2 2469.10 490.584   1
  -7   4  -2 2397.12 450.235   9
  -7   4  -2 2747.93 464.009  12
  -7   4  -2 2291.36 415.489  14
  -7   4  -1 13447.7 1067.69   1
  -7   4  -1 13611.9 1077.80   9
  -7   4  -1 11556.8 992.813  13
  -7   4  -1 12660.5 948.965  14
  -7   4   0 33364.6 1719.34   1
  -7   4   0 33367.8 1757.23   9
  -7   4   0 35282.8 1638.98  14
  -7   4   0 30064.7 1629.93  13
  -7   4   1 4325.60 618.865   1
  -7   4   1 4584.65 663.528   9
  -7   4   1 4885.70 648.542  13
  -7   4   1 5219.68 592.592  15
  -7   4   1 4220.77 580.494  14
  -7   4   2 28817.4 1714.82   9
  -7   4   2 31945.1 1557.08  15
  -7   4   2 33552.5 1710.47  13
  -7   4   2 30237.3 1601.72  14
  -7   4   3 5650.61 770.032   9
  -7   4   3 6278.34 751.534  13
  -7   4   3 7571.24 805.122  14
  -7   4   3 6274.53 719.346  15
  -7   4   4 15658.6 1306.26   9
  -7   4   4 15613.4 1180.30  15
  -7   4   4 14988.4 1174.59  14
  -7   4   4 15348.9 1172.36  13
  -7   4   5 20836.7 1551.98   9
  -7   4   5 21237.5 1436.24  15
  -7   4   5 19673.7 1383.24  14
  -7   4   5 21105.0 1386.49  13
  -7   4   6 940.470 401.276   9
  -7   4   6 1330.30 400.844  14
  -7   4   6 578.868 231.384  15
  -7   4   6 750.325 268.467  13
  -7   4   7 23601.0 1734.98   9
  -7   4   7 25964.1 1725.64  15
  -7   4   7 26390.1 1597.72  13
  -7   4   7 29093.5 1782.96  14
  -7   4   8 6501.63 935.797   9
  -7   4   8 6025.10 826.669  14
  -7   4   8 6649.29 816.633  13
  -7   4   8 6478.96 912.894  15
  -7   4   9 6512.17 933.661   9
  -7   4   9 5460.72 746.990  13
  -7   4   9 5393.41 824.232  14
  -7   4   9 7763.99 1019.72  15
  -7   5 -12 13665.0 1383.36  10
  -7   5 -11 4934.99 823.516  10
  -7   5 -10 10670.0 1133.32   1
  -7   5 -10 9201.36 1066.97  10
  -7   5 -10 8898.15 1018.00  12
  -7   5  -9 12939.7 1222.67   1
  -7   5  -9 13640.8 1289.64  10
  -7   5  -9 10668.6 1080.94  12
  -7   5  -8-74.7737 207.165   1
  -7   5  -8 49.3931 194.140  10
  -7   5  -8-86.4556 235.397  12
  -7   5  -7 15339.8 1275.12   1
  -7   5  -7 16777.3 1359.11  10
  -7   5  -7 15260.0 1222.13  12
  -7   5  -6 6335.73 804.000   1
  -7   5  -6 6939.86 808.232  12
  -7   5  -5 8158.36 890.258   1
  -7   5  -5 6933.72 777.928  12
  -7   5  -4 24487.3 1532.15   1
  -7   5  -4 26836.4 1464.63   9
  -7   5  -4 22119.3 1372.25  12
  -7   5  -3 453.563 248.868   1
  -7   5  -3 433.091 245.976   9
  -7   5  -3 848.986 291.111  12
  -7   5  -3 211.817 204.600  13
  -7   5  -2 15106.6 1179.56   1
  -7   5  -2 17830.4 1247.62   9
  -7   5  -2 16495.0 1249.08  13
  -7   5  -2 16015.9 1126.39  12
  -7   5  -2 16466.4 1067.54  14
  -7   5  -1 15528.9 1185.23   1
  -7   5  -1 16402.8 1231.89   9
  -7   5  -1 16788.2 1248.84  13
  -7   5  -1 16146.7 1080.24  14
  -7   5   0 4900.03 679.175   1
  -7   5   0 3351.27 583.477   9
  -7   5   0 4805.84 662.764  13
  -7   5   0 4676.35 602.760  14
  -7   5   1 21499.8 1425.31   1
  -7   5   1 24552.5 1576.71   9
  -7   5   1 19762.1 1371.95  13
  -7   5   1 22869.7 1358.95  14
  -7   5   2 2775.63 552.911   9
  -7   5   2 2895.18 497.812  14
  -7   5   2 3163.43 568.321  13
  -7   5   2 4059.63 567.201  15
  -7   5   3 14722.5 1278.41   9
  -7   5   3 16014.9 1172.17  15
  -7   5   3 14311.7 1168.91  13
  -7   5   3 15168.9 1159.86  14
  -7   5   4 17147.9 1412.32   9
  -7   5   4 16641.1 1245.72  15
  -7   5   4 18380.0 1308.99  14
  -7   5   4 15622.8 1241.41  13
  -7   5   5 1902.17 491.153   9
  -7   5   5 1452.33 400.538  13
  -7   5   5 911.613 347.493  15
  -7   5   5 1818.16 429.150  14
  -7   5   6 15131.3 1401.12   9
  -7   5   6 15867.5 1318.99  15
  -7   5   6 17262.5 1340.63  13
  -7   5   6 15361.4 1286.83  14
  -7   5   7 3497.93 719.896   9
  -7   5   7 3649.14 639.912  13
  -7   5   7 4245.88 711.284  14
  -7   5   7 5892.06 856.221  15
  -7   5   8 10862.9 1230.16   9
  -7   5   8 11256.9 1211.25  15
  -7   5   8 11932.4 1147.40  13
  -7   5   8 15119.9 1351.14  14
  -7   5   9 12612.3 1208.66  13
  -7   6 -11 8837.33 1112.39  10
  -7   6 -10 6483.65 926.366  10
  -7   6  -9 227.124 334.183   1
  -7   6  -9 137.419 235.827  10
  -7   6  -9 54.1504 242.043  12
  -7   6  -8 15287.7 1322.56   1
  -7   6  -8 15707.4 1368.98  10
  -7   6  -8 15106.5 1281.45  12
  -7   6  -7 2866.14 636.616   1
  -7   6  -7 1943.67 499.867  10
  -7   6  -7 2703.65 530.071  12
  -7   6  -6 7665.34 915.162   1
  -7   6  -6 8723.93 917.371  12
  -7   6  -5 14898.3 1246.55   1
  -7   6  -5 17090.0 1336.44  13
  -7   6  -5 17052.6 1250.45  12
  -7   6  -4-145.897 247.635   1
  -7   6  -4 239.643 230.516   9
  -7   6  -4-173.439 196.886  12
  -7   6  -4-6.03138 205.712  13
  -7   6  -3 16784.2 1290.09   1
  -7   6  -3 16644.9 1242.59   9
  -7   6  -3 17167.0 1200.50  12
  -7   6  -3 15410.3 1265.75  13
  -7   6  -2 4022.99 644.594   1
  -7   6  -2 4138.20 643.221   9
  -7   6  -2 4168.50 664.154  13
  -7   6  -2 4961.36 641.823  12
  -7   6  -1 3650.88 628.793   1
  -7   6  -1 4101.43 644.440   9
  -7   6  -1 4534.18 694.025  13
  -7   6   0 15910.1 1247.11   1
  -7   6   0 18202.1 1390.78   9
  -7   6   0 18153.5 1362.95  13
  -7   6   1 187.392 265.596   1
  -7   6   1-40.6056 213.826   9
  -7   6   1-37.3150 214.637  13
  -7   6   1 504.415 244.211  14
  -7   6   2 13645.9 1250.20   9
  -7   6   2 12586.3 1152.04  13
  -7   6   2 13533.6 1088.62  14
  -7   6   3 9956.13 1118.46   9
  -7   6   3 8929.05 976.845  13
  -7   6   3 8805.36 898.172  14
  -7   6   4 1656.16 541.184   9
  -7   6   4 1370.70 434.278  13
  -7   6   4 978.932 333.070  14
  -7   6   4 1809.40 469.259  15
  -7   6   5 15154.0 1413.71   9
  -7   6   5 13232.1 1195.45  15
  -7   6   5 15558.4 1325.21  13
  -7   6   5 16779.9 1310.68  14
  -7   6   6 1921.50 551.736   9
  -7   6   6 1512.14 414.425  14
  -7   6   6 1557.19 467.510  13
  -7   6   6 1896.75 452.057  15
  -7   6   7 15813.1 1414.73  15
  -7   6   7 14081.9 1301.35  13
  -7   6   7 16933.6 1421.63  14
  -7   6   8 8700.71 1070.48  15
  -7   7  -8 365.306 381.415  12
  -7   7  -7 12161.1 1205.39   1
  -7   7  -7 9750.75 1080.25  10
  -7   7  -7 11585.6 1168.79  13
  -7   7  -7 10827.3 1069.85  12
  -7   7  -6 9059.51 1010.58   1
  -7   7  -6 8236.38 911.506  12
  -7   7  -6 8800.98 1006.65  13
  -7   7  -5 2319.24 504.717   1
  -7   7  -5 907.003 341.166  12
  -7   7  -5 1565.55 457.901  13
  -7   7  -4 22201.0 1541.04   1
  -7   7  -4 21265.8 1554.81  13
  -7   7  -4 19841.3 1350.45  12
  -7   7  -3 1249.29 408.879   1
  -7   7  -3 893.324 313.909   9
  -7   7  -3 748.510 354.719  13
  -7   7  -3 1028.77 351.986  12
  -7   7  -2 8401.51 932.461   1
  -7   7  -2 8982.28 962.444   9
  -7   7  -2 8703.48 994.330  13
  -7   7  -2 9259.15 883.489  12
  -7   7  -1 13706.0 1186.72   1
  -7   7  -1 13769.4 1226.20   9
  -7   7  -1 14773.7 1289.53  13
  -7   7   0 386.821 291.976   1
  -7   7   0 224.365 267.698   9
  -7   7   0 499.985 290.033  13
  -7   7   1 17233.6 1443.17   9
  -7   7   1 20460.2 1536.38  13
  -7   7   2 2925.63 622.513   9
  -7   7   2 2829.82 584.705  13
  -7   7   3 6400.17 904.555   9
  -7   7   3 5594.61 824.053  13
  -7   7   4 15071.4 1418.82   9
  -7   7   4 14431.5 1208.69  14
  -7   7   4 13295.3 1267.79  13
  -7   7   5 533.923 306.665  14
  -7   7   6 14261.0 1318.50  15
  -7   7   6 13035.9 1226.28  14
  -7   8  -5 12548.2 1208.24   1
  -7   8  -4 402.667 273.945   1
  -7   8  -3 9709.99 1033.82   1
  -7   8  -2 6714.46 881.047   1
  -7   8  -2 7222.63 921.975   9
  -7   8  -1 4299.94 715.310   1
  -7   8  -1 4890.03 782.337   9
  -7   8   0 21867.2 1672.64   9
  -7   8   1 143.686 244.443   9
  -6 -10  -6 10470.7 1239.99  14
  -6 -10  -5 16825.6 1538.63  14
  -6 -10  -4 129.717 269.214  14
  -6 -10  -3 17534.8 1529.55   3
  -6 -10  -2 7432.75 993.540  19
  -6 -10  -1 3883.69 721.320  19
  -6 -10   0 19797.2 1576.76  19
  -6 -10   1 34.2183 228.071  19
  -6 -10   2 14384.8 1349.38  19
  -6 -10   3 5487.30 849.805  19
  -6  -9  -9 16018.9 1372.75   3
  -6  -9  -8 63.0455 283.233   3
  -6  -9  -8-41.2767 241.182  19
  -6  -9  -8 501.149 373.462  14
  -6  -9  -7 16685.1 1393.09   3
  -6  -9  -7 13828.3 1328.60  19
  -6  -9  -7 14855.1 1464.67  14
  -6  -9  -6 5998.75 843.683   3
  -6  -9  -6 7794.48 980.950  19
  -6  -9  -6 7138.55 989.903  14
  -6  -9  -5 2171.41 536.209   3
  -6  -9  -5 1981.39 498.397  19
  -6  -9  -5 2502.46 585.387  14
  -6  -9  -4 18134.2 1476.50   3
  -6  -9  -4 16790.1 1421.49  19
  -6  -9  -4 18565.4 1525.25  14
  -6  -9  -3 1522.17 469.476   3
  -6  -9  -3 1250.95 446.801  19
  -6  -9  -3 632.677 311.313  14
  -6  -9  -2 11208.5 1179.66   3
  -6  -9  -2 13210.8 1253.62  19
  -6  -9  -2 11345.4 1156.52  14
  -6  -9  -1 27270.0 1842.39   3
  -6  -9  -1 25447.0 1726.46  19
  -6  -9  -1 24819.6 1685.31  14
  -6  -9   0 2326.58 577.968   3
  -6  -9   0 1763.40 476.204  19
  -6  -9   1 20317.2 1590.41   3
  -6  -9   1 17956.8 1428.30  19
  -6  -9   2 3386.21 683.802   3
  -6  -9   2 4723.71 738.596  19
  -6  -9   3 9721.04 1136.97   3
  -6  -9   3 11026.1 1091.67  19
  -6  -9   4 13539.2 1348.25   3
  -6  -9   4 13586.8 1215.22  19
  -6  -8 -11 10302.6 1125.20  19
  -6  -8 -10 8211.77 1012.91  19
  -6  -8 -10 7535.28 1077.19  14
  -6  -8  -9-194.621 256.809   3
  -6  -8  -9 106.294 250.260  19
  -6  -8  -8 12564.0 1137.61   3
  -6  -8  -8 12821.3 1239.72  19
  -6  -8  -8 11368.9 1273.55  14
  -6  -8  -7 3823.12 632.904   3
  -6  -8  -7 3949.05 703.434  19
  -6  -8  -7 4173.08 751.416  14
  -6  -8  -6 5164.54 743.447   3
  -6  -8  -6 6169.69 839.271  19
  -6  -8  -6 6820.10 945.539  14
  -6  -8  -5 14857.3 1241.56   3
  -6  -8  -5 14067.6 1250.82  19
  -6  -8  -5 11624.9 1198.07  14
  -6  -8  -4 335.428 291.443   3
  -6  -8  -4 114.111 234.931  19
  -6  -8  -4 20.3600 168.026  14
  -6  -8  -3 14589.2 1250.17   3
  -6  -8  -3 14853.1 1255.45  19
  -6  -8  -3 13783.2 1238.60  14
  -6  -8  -2 12173.8 1162.77   3
  -6  -8  -2 10368.8 1039.07  19
  -6  -8  -2 12200.8 1143.45  14
  -6  -8  -1 4475.65 712.129   3
  -6  -8  -1 3997.87 661.715  19
  -6  -8  -1 3928.31 653.024  14
  -6  -8   0 14851.4 1294.71   3
  -6  -8   0 15418.7 1261.90  19
  -6  -8   0 16705.7 1290.46  14
  -6  -8   1 1405.25 403.257   3
  -6  -8   1 1441.69 409.076  19
  -6  -8   1 651.016 321.381  14
  -6  -8   2 15393.6 1337.52   3
  -6  -8   2 16088.7 1273.77  19
  -6  -8   2 17560.7 1293.53  14
  -6  -8   3 12447.2 1225.28   3
  -6  -8   3 13284.8 1136.11  19
  -6  -8   4 1670.18 539.393   3
  -6  -8   4 2082.46 465.807  19
  -6  -8   5 17248.3 1473.19   3
  -6  -8   5 18873.6 1336.81  19
  -6  -8   6 4844.75 802.307   3
  -6  -8   7 10890.8 1196.25   3
  -6  -7 -13 1020.41 370.308  19
  -6  -7 -12 15622.8 1346.87  19
  -6  -7 -11 6340.19 849.551  19
  -6  -7 -11 5602.83 939.547  14
  -6  -7 -10 2289.41 548.867  19
  -6  -7 -10 250.762 248.261  14
  -6  -7  -9 21507.0 1394.17   3
  -6  -7  -9 21601.3 1718.67  14
  -6  -7  -8 1744.63 444.384   3
  -6  -7  -8 2001.05 520.510  14
  -6  -7  -7 11060.4 1009.39   3
  -6  -7  -7 11937.4 1206.51  14
  -6  -7  -6 15490.0 1193.49   3
  -6  -7  -6 13180.3 1251.53  14
  -6  -7  -5 623.591 294.349   3
  -6  -7  -5 1238.30 444.230  14
  -6  -7  -4 21895.3 1435.77   3
  -6  -7  -4 20427.5 1493.75  14
  -6  -7  -3 2324.00 503.042   3
  -6  -7  -3 2529.93 502.270  14
  -6  -7  -2 10170.5 986.379   3
  -6  -7  -2 9778.11 979.133  14
  -6  -7  -1 23592.4 1530.18   3
  -6  -7  -1 20334.6 1411.40  14
  -6  -7   0 328.252 276.218   3
  -6  -7   0 841.763 312.769  19
  -6  -7   0-3.62600 205.774  14
  -6  -7   1 16375.5 1304.26   3
  -6  -7   1 14782.9 1161.71  19
  -6  -7   1 16286.3 1220.50  14
  -6  -7   2 8229.92 942.432   3
  -6  -7   2 8098.58 855.330  19
  -6  -7   2 7658.28 831.489  14
  -6  -7   3 7647.60 906.893   3
  -6  -7   3 6868.03 781.886  19
  -6  -7   3 7141.23 796.252  14
  -6  -7   4 20335.0 1503.99   3
  -6  -7   4 23636.4 1435.07  19
  -6  -7   4 21336.4 1379.48  14
  -6  -7   5 984.718 313.412  19
  -6  -7   5 213.206 277.170   3
  -6  -7   6 23742.0 1669.71   3
  -6  -7   7 9411.56 1063.15   3
  -6  -7   8 5521.80 840.681   3
  -6  -7   9 10048.4 1138.48   3
  -6  -6 -14 1081.70 448.127  10
  -6  -6 -13 14154.5 1330.86  10
  -6  -6 -12 3125.54 636.626  10
  -6  -6 -12 5546.65 907.084  14
  -6  -6 -11 12195.8 1148.11  10
  -6  -6 -11 12996.0 1344.94  14
  -6  -6 -10 28135.9 1680.53  10
  -6  -6 -10 28486.9 1952.48  14
  -6  -6  -9 270.688 226.657   3
  -6  -6  -9 713.970 311.392  10
  -6  -6  -9 141.322 225.188  14
  -6  -6  -8 31625.0 1595.63   3
  -6  -6  -8 27888.0 1550.37  10
  -6  -6  -8 28895.6 1882.38  14
  -6  -6  -7 21446.9 1318.00   3
  -6  -6  -7 22058.4 1312.20  10
  -6  -6  -7 24092.3 1658.35  14
  -6  -6  -6 7237.95 755.774   3
  -6  -6  -6 7925.31 746.492  10
  -6  -6  -6 7422.46 909.463  14
  -6  -6  -5 41489.2 1882.58   3
  -6  -6  -5 38188.2 1618.49  10
  -6  -6  -5 38924.9 2042.24  14
  -6  -6  -4 1052.78 314.241   3
  -6  -6  -4 656.424 297.951  14
  -6  -6  -3 30883.7 1632.26   3
  -6  -6  -3 25278.2 1575.77  14
  -6  -6  -2 24322.0 1461.48   3
  -6  -6  -2 25269.9 1536.16  14
  -6  -6  -1 2024.43 432.867   3
  -6  -6  -1 1611.17 415.303  14
  -6  -6   0 33088.7 1751.91   3
  -6  -6   0 33423.1 1733.90  14
  -6  -6   1 1878.95 441.250   3
  -6  -6   1 1845.49 411.726  14
  -6  -6   2 20101.7 1379.62   3
  -6  -6   2 18147.9 1243.15  14
  -6  -6   3 21185.2 1435.73   3
  -6  -6   3 18443.2 1211.01  19
  -6  -6   3 18928.4 1267.02  14
  -6  -6   4 2370.20 506.621   3
  -6  -6   4 2229.09 420.016  19
  -6  -6   4 1717.12 407.217  14
  -6  -6   5 31711.3 1820.65   3
  -6  -6   5 29389.2 1510.59  19
  -6  -6   5 31683.1 1660.64  14
  -6  -6   6 4824.88 739.008   3
  -6  -6   6 4789.17 642.111  14
  -6  -6   7 9374.49 1017.87   3
  -6  -6   7 9227.84 896.869  14
  -6  -6   8 13790.6 1263.04   3
  -6  -6   9 481.999 318.178   3
  -6  -6  10 22152.1 1658.85   3
  -6  -6  11 5396.09 850.078   3
  -6  -5 -14 15498.8 1437.66  10
  -6  -5 -13 1269.27 486.628  10
  -6  -5 -13 1059.06 429.547  14
  -6  -5 -12 13308.9 1242.03  10
  -6  -5 -12 11885.0 1292.33  14
  -6  -5 -11 11325.2 1103.94  10
  -6  -5 -11 9308.52 1123.05  14
  -6  -5 -10 2052.71 472.024  10
  -6  -5 -10 2625.70 590.139  14
  -6  -5  -9 33952.1 1537.88   3
  -6  -5  -9 36705.6 1853.47  10
  -6  -5  -9 35106.4 2053.31  14
  -6  -5  -8 3028.68 455.047   3
  -6  -5  -8 2761.06 495.721  10
  -6  -5  -8 2454.77 539.889  14
  -6  -5  -7 20840.2 1210.69   3
  -6  -5  -7 22309.3 1323.79  10
  -6  -5  -7 20071.2 1467.44  14
  -6  -5  -6 31159.7 1531.15   3
  -6  -5  -6 34508.0 1606.17  10
  -6  -5  -6 33261.8 1851.72  14
  -6  -5  -5 980.545 293.852   3
  -6  -5  -5 1099.78 309.204  10
  -6  -5  -5 1218.02 388.743  14
  -6  -5  -4 41918.3 1812.03   3
  -6  -5  -4 42306.4 1677.79  10
  -6  -5  -4 43898.9 2051.20  14
  -6  -5  -3 16943.3 988.595  10
  -6  -5  -3 15156.7 1160.33  14
  -6  -5  -2 11066.4 916.286   3
  -6  -5  -2 9747.31 731.612  10
  -6  -5  -2 10241.5 926.766  14
  -6  -5  -1 75141.0 2575.65   3
  -6  -5  -1 72446.1 2591.10  14
  -6  -5   0 310.731 206.100   3
  -6  -5   0 718.415 269.258  14
  -6  -5   1 23794.7 1402.43   3
  -6  -5   1 23989.3 1380.27  14
  -6  -5   2 19803.4 1307.01   3
  -6  -5   2 19327.3 1239.94  14
  -6  -5   3 3279.88 545.991   3
  -6  -5   3 3726.51 549.531  14
  -6  -5   4 23213.7 1478.44   3
  -6  -5   4 25682.2 1438.46  14
  -6  -5   5 960.736 352.994   3
  -6  -5   5 1445.32 363.014  14
  -6  -5   6 12188.6 1093.24   3
  -6  -5   6 9648.00 896.939  14
  -6  -5   7 12570.1 1134.29   3
  -6  -5   7 13377.1 1061.90  14
  -6  -5   8 2346.64 540.408   3
  -6  -5   8 1198.27 349.460  14
  -6  -5   9 15435.1 1327.81   3
  -6  -5   9 16089.8 1221.34  14
  -6  -5  10 1057.45 377.590   3
  -6  -5  11 4752.75 770.509   3
  -6  -4 -14 228.763 266.483  10
  -6  -4 -13 17081.6 1461.26  10
  -6  -4 -13 16863.8 1524.87  14
  -6  -4 -12 9840.60 1052.52  10
  -6  -4 -12 8475.57 1053.39  14
  -6  -4 -11 15676.2 1293.39  10
  -6  -4 -11 14896.0 1341.89  14
  -6  -4 -11 14968.0 1005.79  12
  -6  -4 -10 13280.3 1143.33  10
  -6  -4 -10 13144.0 908.217  12
  -6  -4 -10 14243.6 1270.79  14
  -6  -4  -9 103.079 184.850  10
  -6  -4  -9 1243.78 429.079  14
  -6  -4  -9 850.422 253.191  12
  -6  -4  -8 21249.3 1119.27   3
  -6  -4  -8 18820.4 1030.69   1
  -6  -4  -8 20897.4 1335.14  10
  -6  -4  -8 22954.7 1541.78  14
  -6  -4  -8 18884.1 1052.03  12
  -6  -4  -7 14112.6 911.142   3
  -6  -4  -7 12851.9 802.551   1
  -6  -4  -7 10698.9 923.509  10
  -6  -4  -7 12241.8 813.421  12
  -6  -4  -7 11687.4 1062.67  14
  -6  -4  -6 5156.26 480.677   1
  -6  -4  -6 5434.82 583.184   3
  -6  -4  -6 5424.32 630.358  10
  -6  -4  -6 4694.14 670.546  14
  -6  -4  -5 20918.7 970.053   1
  -6  -4  -5 23542.8 1223.56   3
  -6  -4  -5 22943.0 1252.73  10
  -6  -4  -5 21714.9 1395.32  14
  -6  -4  -4 657.417 217.946   3
  -6  -4  -4 509.521 244.866  10
  -6  -4  -4 502.182 260.360  14
  -6  -4  -3 33452.5 1525.46   3
  -6  -4  -3 34052.7 1692.50  14
  -6  -4  -2 25808.2 1358.94   3
  -6  -4  -2 30515.9 1558.00  14
  -6  -4  -1 8178.14 757.840   3
  -6  -4  -1 8782.35 817.771  14
  -6  -4   0 27460.8 1420.49   3
  -6  -4   0 25516.8 1403.41  14
  -6  -4   1 9268.92 829.009   3
  -6  -4   1 8336.79 779.280  14
  -6  -4   2 22054.1 1325.95   3
  -6  -4   2 21959.2 1284.98  14
  -6  -4   3 35797.9 1744.95   3
  -6  -4   3 36549.6 1690.02  14
  -6  -4   4-78.9843 218.571   3
  -6  -4   4 145.377 181.887  14
  -6  -4   5 33894.5 1760.36   3
  -6  -4   5 35265.0 1687.51  14
  -6  -4   6 7754.20 841.789   3
  -6  -4   6 8229.75 810.379  14
  -6  -4   7 2934.20 536.547   3
  -6  -4   7 3071.95 514.651  14
  -6  -4   8 14549.6 1210.72   3
  -6  -4   8 13746.6 1089.76  14
  -6  -4   9-231.857 213.329   3
  -6  -4   9 45.0539 172.353  14
  -6  -4  10 8523.37 982.230   3
  -6  -4  10 8769.85 910.759  14
  -6  -4  11 5843.13 836.945   3
  -6  -4  11 7294.09 842.511  14
  -6  -4  12 1255.62 425.396   3
  -6  -3 -15 625.887 345.122  10
  -6  -3 -14 10500.8 1178.84  10
  -6  -3 -13 712.249 384.009  10
  -6  -3 -13 27.1196 184.399  12
  -6  -3 -13 1359.07 489.155  14
  -6  -3 -12 21448.2 1579.90  10
  -6  -3 -12 19827.2 1248.23  12
  -6  -3 -12 19357.7 1521.59  14
  -6  -3 -11 7175.33 881.795  10
  -6  -3 -11 6251.53 674.486  12
  -6  -3 -11 4787.20 746.727  14
  -6  -3 -10-21.1771 186.457  10
  -6  -3 -10 56.2667 268.463  14
  -6  -3 -10 351.039 208.202  12
  -6  -3  -9 49752.4 2184.12  10
  -6  -3  -9 49019.6 2278.10  14
  -6  -3  -9 43819.4 1758.57  12
  -6  -3  -8 5934.88 594.752   1
  -6  -3  -8 6213.77 547.979   3
  -6  -3  -8 4293.77 608.202  10
  -6  -3  -8 3657.37 473.100  12
  -6  -3  -8 5692.66 733.179  14
  -6  -3  -7 18646.1 988.220   3
  -6  -3  -7 19403.7 1043.12   1
  -6  -3  -7 19944.3 1267.74  10
  -6  -3  -7 19653.1 1070.64  12
  -6  -3  -7 20298.6 1350.65  14
  -6  -3  -6 34763.7 1405.99   3
  -6  -3  -6 32784.4 1341.94   1
  -6  -3  -6 36262.6 1662.26  10
  -6  -3  -6 31592.2 1367.38  12
  -6  -3  -6 32306.2 1693.88  14
  -6  -3  -5 548.192 188.780   3
  -6  -3  -5 950.289 214.762   1
  -6  -3  -5 1249.42 300.615  10
  -6  -3  -5 577.586 191.611  12
  -6  -3  -5 363.962 206.055  14
  -6  -3  -4 36891.3 1498.14   3
  -6  -3  -4 34917.2 1319.60   1
  -6  -3  -4 37447.9 1752.53  14
  -6  -3  -3 15514.3 826.675   1
  -6  -3  -3 13188.8 882.266   3
  -6  -3  -3 14192.4 1033.42  14
  -6  -3  -2 8661.81 606.127   1
  -6  -3  -2 8610.24 728.972   3
  -6  -3  -2 8366.70 783.417  14
  -6  -3  -1 35019.7 1540.38   3
  -6  -3  -1 35317.2 1299.83   1
  -6  -3  -1 38653.0 1697.65  14
  -6  -3   0 123.140 150.329   3
  -6  -3   0-12.0546 152.492  14
  -6  -3   1 37933.0 1774.11   9
  -6  -3   1 39946.4 1713.64  14
  -6  -3   2 17391.0 1199.97   9
  -6  -3   2 19020.5 1164.79  14
  -6  -3   3 8457.96 839.927   9
  -6  -3   3 8037.05 761.138  14
  -6  -3   4 51950.8 2204.48   9
  -6  -3   4 51400.1 2025.42  14
  -6  -3   5 555.755 280.061   9
  -6  -3   5 1562.43 369.548  14
  -6  -3   6 19546.0 1373.35   9
  -6  -3   6 19707.7 1253.74  14
  -6  -3   7 25823.1 1600.93   9
  -6  -3   7 26712.6 1495.57  14
  -6  -3   8 1769.93 465.764   9
  -6  -3   8 2497.22 470.539  14
  -6  -3   9 26351.6 1706.99   9
  -6  -3   9 28954.5 1650.96  14
  -6  -3  10 6472.07 871.235   9
  -6  -3  10 9961.27 978.985  14
  -6  -3  11 6588.92 881.294   9
  -6  -3  11 6731.49 836.212  14
  -6  -3  12 13701.6 1211.24  14
  -6  -3  13 242.375 288.401   3
  -6  -2 -15 12206.4 1318.15  10
  -6  -2 -15 8845.96 941.091  12
  -6  -2 -14 911.983 401.821  10
  -6  -2 -14 856.139 361.068  12
  -6  -2 -13 8118.73 1016.73  10
  -6  -2 -13 9613.24 1076.66  14
  -6  -2 -13 8668.14 868.170  12
  -6  -2 -12 7697.62 948.081  10
  -6  -2 -12 7320.29 776.182  12
  -6  -2 -12 7462.93 924.480  14
  -6  -2 -11 2194.13 506.237  10
  -6  -2 -11 1890.35 480.851  14
  -6  -2 -11 1768.53 375.377  12
  -6  -2 -10 33212.1 1826.52  10
  -6  -2 -10 29537.4 1485.00  12
  -6  -2 -10 30518.3 1766.95  14
  -6  -2  -9 475.617 275.906  10
  -6  -2  -9 1044.07 292.408  12
  -6  -2  -9 608.664 298.154  14
  -6  -2  -8 28203.5 1565.15  10
  -6  -2  -8 27308.1 1563.59  14
  -6  -2  -8 23279.3 1243.96  12
  -6  -2  -7 27010.0 1122.90   3
  -6  -2  -7 27568.5 1297.08   1
  -6  -2  -7 28741.7 1531.87  10
  -6  -2  -7 26907.4 1524.79  14
  -6  -2  -7 25280.2 1261.80  12
  -6  -2  -6 6592.48 553.100   3
  -6  -2  -6 7087.37 627.564   1
  -6  -2  -6 6591.97 703.512  10
  -6  -2  -6 7213.47 759.173  14
  -6  -2  -6 7536.73 648.528  12
  -6  -2  -5 38757.7 1494.53   1
  -6  -2  -5 44870.8 1546.67   3
  -6  -2  -5 41732.7 1825.17  14
  -6  -2  -5 42193.5 1602.98  12
  -6  -2  -4 9807.37 695.459   1
  -6  -2  -4 10747.2 736.770   3
  -6  -2  -4 10974.5 902.602  14
  -6  -2  -4 10659.9 755.569  12
  -6  -2  -3 51925.0 1701.58   1
  -6  -2  -3 53876.6 1806.87   3
  -6  -2  -3 54717.7 2039.94  14
  -6  -2  -2 58557.7 1820.06   1
  -6  -2  -2 61636.2 2139.31   9
  -6  -2  -2 63200.0 2184.88  14
  -6  -2  -1 849.576 206.092   1
  -6  -2  -1 799.427 245.662   9
  -6  -2  -1 823.295 261.439  14
  -6  -2   0 58196.9 1814.65   1
  -6  -2   0 57979.2 2123.92   9
  -6  -2   0 56748.3 2053.40  14
  -6  -2   1 17400.7 1144.67   9
  -6  -2   1 16591.3 1063.34  14
  -6  -2   2 17658.0 1168.30   9
  -6  -2   2 16680.2 1070.42  14
  -6  -2   3 47099.4 2007.50   9
  -6  -2   3 45674.6 1855.80  14
  -6  -2   4 238.434 225.951   9
  -6  -2   4 65.2213 170.265  14
  -6  -2   5 39487.7 1903.46   9
  -6  -2   5 41585.0 1804.15  14
  -6  -2   6 16609.3 1235.63   9
  -6  -2   6 14274.4 1052.39  14
  -6  -2   7 9157.50 928.498   9
  -6  -2   7 9484.34 879.912  14
  -6  -2   8 32034.2 1812.52   9
  -6  -2   8 30759.5 1662.49  14
  -6  -2   9 346.880 271.827   9
  -6  -2   9 173.615 182.271  14
  -6  -2  10 23962.1 1633.11   9
  -6  -2  10 24480.1 1553.62  14
  -6  -2  11 15220.7 1330.51   9
  -6  -2  11 12777.5 1156.08  14
  -6  -2  12 3820.36 707.133   9
  -6  -2  12 4407.65 692.215  14
  -6  -2  13 16342.6 1382.83  14
  -6  -1 -16 9451.55 1040.69  12
  -6  -1 -15 433.832 307.099  10
  -6  -1 -15-95.0023 202.957  12
  -6  -1 -14 15320.4 1428.12  10
  -6  -1 -14 14297.2 1197.77  12
  -6  -1 -13 3871.82 706.922  10
  -6  -1 -13 4620.34 667.759  12
  -6  -1 -13 2942.47 591.102  14
  -6  -1 -12 9913.10 1076.13  10
  -6  -1 -12 10243.5 1040.53  14
  -6  -1 -12 10282.2 945.249  12
  -6  -1 -11 18514.3 1423.26  10
  -6  -1 -11 19082.7 1255.51  12
  -6  -1 -11 19021.6 1375.40  14
  -6  -1 -10 627.952 290.465  10
  -6  -1 -10 987.268 290.328  12
  -6  -1 -10 838.292 350.056  14
  -6  -1  -9 25089.7 1535.38  10
  -6  -1  -9 23126.1 1301.31  12
  -6  -1  -9 24445.4 1474.91  14
  -6  -1  -8 13917.9 1106.60  10
  -6  -1  -8 13078.1 1041.67  14
  -6  -1  -8 13411.2 949.614  12
  -6  -1  -7 6993.22 512.652   3
  -6  -1  -7 6483.43 645.240   1
  -6  -1  -7 6945.49 753.634  10
  -6  -1  -7 6734.97 723.771  14
  -6  -1  -7 6805.19 662.863  12
  -6  -1  -6 29190.8 1338.71   1
  -6  -1  -6 28418.2 1115.18   3
  -6  -1  -6 28180.4 1487.22  10
  -6  -1  -6 27635.8 1316.15  12
  -6  -1  -6 29854.4 1506.81  14
  -6  -1  -5 798.723 209.694   3
  -6  -1  -5 760.336 239.027   1
  -6  -1  -5 683.723 267.839  14
  -6  -1  -5 445.190 203.873  12
  -6  -1  -4 48913.0 1736.30   1
  -6  -1  -4 52392.6 1818.98   9
  -6  -1  -4 49041.7 1759.22  12
  -6  -1  -4 53979.0 1992.04  14
  -6  -1  -3 21059.4 1063.63   1
  -6  -1  -3 23098.1 1185.77   9
  -6  -1  -3 22519.6 1221.12  14
  -6  -1  -3 20719.1 1082.61  12
  -6  -1  -2 9385.73 688.131   1
  -6  -1  -2 9818.64 775.697   9
  -6  -1  -2 10062.3 797.030  14
  -6  -1  -1 57527.1 1848.26   1
  -6  -1  -1 56394.1 2032.53   9
  -6  -1  -1 60661.9 2069.61  14
  -6  -1   0-32.1955 161.651   1
  -6  -1   0 129.973 175.631   9
  -6  -1   0-66.6480 142.095  14
  -6  -1   1 49274.3 1938.83   9
  -6  -1   1 50229.8 1887.25  14
  -6  -1   2 34265.8 1617.68   9
  -6  -1   2 31458.1 1484.23  14
  -6  -1   3 6049.19 688.601   9
  -6  -1   3 5906.05 633.499  14
  -6  -1   4 52144.7 2133.99   9
  -6  -1   4 56663.5 2088.62  14
  -6  -1   5 8547.07 844.228   9
  -6  -1   5 7797.85 758.452  14
  -6  -1   6 15412.0 1171.18   9
  -6  -1   6 17425.1 1168.85  14
  -6  -1   7 25585.9 1562.31   9
  -6  -1   7 25063.0 1444.12  14
  -6  -1   8 1906.27 439.607   9
  -6  -1   8 1221.51 352.196  14
  -6  -1   9 27446.2 1700.85   9
  -6  -1   9 28979.7 1650.07  14
  -6  -1  10 6679.58 842.709   9
  -6  -1  10 6255.81 789.599  14
  -6  -1  11 7298.29 914.041   9
  -6  -1  11 6909.59 860.644  14
  -6  -1  12 12134.7 1198.57   9
  -6  -1  12 12460.6 1196.90  14
  -6  -1  13 144.406 216.295  14
  -6   0 -15 13734.0 1412.19  10
  -6   0 -15 17557.7 1400.45  12
  -6   0 -14 396.982 268.823  10
  -6   0 -14 153.251 273.376  12
  -6   0 -13 11106.8 1188.15  10
  -6   0 -13 10194.1 1022.21  14
  -6   0 -13 12014.3 1082.10  12
  -6   0 -12 12679.3 1225.68  10
  -6   0 -12 11259.4 1024.89  12
  -6   0 -12 11324.5 1039.51  14
  -6   0 -11 4510.65 715.851  10
  -6   0 -11 4749.60 653.101  12
  -6   0 -11 4780.42 656.782  14
  -6   0 -10 22515.6 1515.36  10
  -6   0 -10 22034.2 1344.20  12
  -6   0 -10 22424.5 1399.68  14
  -6   0  -9 2552.29 505.007  10
  -6   0  -9 3083.82 483.770  12
  -6   0  -9 3573.21 554.481  14
  -6   0  -8 18544.1 1277.31  10
  -6   0  -8 17977.3 1181.64  14
  -6   0  -8 17655.1 1128.51  12
  -6   0  -7 23724.1 1279.77   1
  -6   0  -7 23819.1 1408.49  10
  -6   0  -7 23792.3 1275.67  12
  -6   0  -7 26350.7 1398.49  14
  -6   0  -6 539.395 216.868   1
  -6   0  -6 536.188 152.161   3
  -6   0  -6 492.179 189.880   9
  -6   0  -6 449.318 200.140  12
  -6   0  -6 207.708 177.565  14
  -6   0  -5 27548.6 1309.42   1
  -6   0  -5 28041.4 1228.57   9
  -6   0  -5 25342.9 1263.93  12
  -6   0  -5 27679.1 1369.24  14
  -6   0  -4 14402.7 909.732   1
  -6   0  -4 13483.2 855.671   9
  -6   0  -4 13663.9 933.806  14
  -6   0  -4 12217.9 842.433  12
  -6   0  -3 20147.9 1078.04   1
  -6   0  -3 22086.2 1132.97   9
  -6   0  -3 22395.1 1192.45  14
  -6   0  -3 20762.8 1100.41  12
  -6   0  -2 30870.1 1337.65   1
  -6   0  -2 32061.9 1415.32   9
  -6   0  -2 30222.3 1391.34  14
  -6   0  -2 32084.0 1364.13  12
  -6   0  -1 391.071 163.059   1
  -6   0  -1 194.519 153.698   9
  -6   0  -1 211.819 144.088  14
  -6   0   0 29185.8 1315.19   1
  -6   0   0 31901.7 1478.89   9
  -6   0   0 32500.3 1449.75  14
  -6   0   1 11295.3 801.257   1
  -6   0   1 12498.3 930.114   9
  -6   0   1 13042.6 906.853  14
  -6   0   2 15166.4 1050.30   9
  -6   0   2 14811.1 982.992  14
  -6   0   3 37507.1 1738.07   9
  -6   0   3 38509.3 1414.38  13
  -6   0   3 39963.1 1693.51  14
  -6   0   4-139.310 224.822   9
  -6   0   4 82.6855 127.918  13
  -6   0   4 9.50608 144.051  14
  -6   0   5 51854.7 2167.85   9
  -6   0   5 51372.5 2028.24  14
  -6   0   5 47469.5 1609.48  13
  -6   0   6 7181.63 799.931   9
  -6   0   6 6436.21 551.606  13
  -6   0   6 8357.19 806.001  14
  -6   0   7 3880.02 614.914   9
  -6   0   7 4635.16 635.931  14
  -6   0   8 35787.5 1919.59   9
  -6   0   8 36786.7 1844.58  14
  -6   0   9 2618.94 555.533   9
  -6   0   9 2269.43 485.432  14
  -6   0  10 15702.9 1312.58   9
  -6   0  10 13065.0 1149.46  14
  -6   0  11 13266.7 1236.11   9
  -6   0  11 11210.6 1103.92  14
  -6   0  12-31.6500 198.783   9
  -6   0  12 531.717 332.233  14
  -6   0  13 15449.0 1389.84   9
  -6   0  13 12028.8 1228.92  14
  -6   1 -15-192.651 263.432  10
  -6   1 -15-181.714 270.739  12
  -6   1 -14 16128.8 1478.76  10
  -6   1 -14 15911.7 1332.06  12
  -6   1 -13 5855.32 856.568  10
  -6   1 -13 3645.71 633.283  12
  -6   1 -12 10915.8 1119.52  10
  -6   1 -12 9366.58 966.477  12
  -6   1 -12 8908.47 900.100  14
  -6   1 -11 21745.5 1552.89  10
  -6   1 -11 20805.5 1326.73  14
  -6   1 -11 17893.9 1286.32  12
  -6   1 -10 1776.04 477.732  10
  -6   1 -10 1209.01 363.076  12
  -6   1 -10 1606.63 373.446  14
  -6   1  -9 29135.1 1680.45  10
  -6   1  -9 30027.1 1525.89  14
  -6   1  -9 26485.3 1475.21  12
  -6   1  -8 13349.3 1104.12  10
  -6   1  -8 13361.6 999.073  12
  -6   1  -8 11760.1 917.142  14
  -6   1  -7 4760.07 591.303   1
  -6   1  -7 4995.94 451.758   9
  -6   1  -7 5346.15 673.422  10
  -6   1  -7 5516.21 622.104  12
  -6   1  -7 4933.87 578.607  14
  -6   1  -6 25269.5 1331.55   1
  -6   1  -6 27465.3 1149.60   9
  -6   1  -6 27277.1 1364.09  12
  -6   1  -6 26710.7 1339.01  14
  -6   1  -5 289.527 185.979   1
  -6   1  -5 444.091 187.909   9
  -6   1  -5 254.800 160.947  12
  -6   1  -5 726.776 257.513  14
  -6   1  -4 21049.7 1154.48   1
  -6   1  -4 21131.9 1066.44   9
  -6   1  -4 22186.4 1169.30  14
  -6   1  -4 20833.2 1133.73  12
  -6   1  -3 31333.6 1408.22   1
  -6   1  -3 34118.0 1421.91   9
  -6   1  -3 33694.9 1440.42  12
  -6   1  -3 32603.2 1435.24  14
  -6   1  -2 204.578 121.376   1
  -6   1  -2 230.902 235.460   9
  -6   1  -2 283.109 164.411  12
  -6   1  -2 128.078 162.149  14
  -6   1  -1 32258.8 1420.41   1
  -6   1  -1 34794.3 1515.48   9
  -6   1  -1 32638.0 1431.79  14
  -6   1   0 12234.9 846.343   1
  -6   1   0 10706.7 849.129   9
  -6   1   0 12019.4 847.353  14
  -6   1   1 16268.0 994.180   1
  -6   1   1 14712.3 1016.05   9
  -6   1   1 17046.9 1030.52  14
  -6   1   2 38090.1 1711.35   9
  -6   1   2 39373.9 1644.44  14
  -6   1   3 253.176 204.328   9
  -6   1   3 15.5880 151.515  14
  -6   1   3 216.560 181.087  13
  -6   1   4 43904.2 1947.89   9
  -6   1   4 43443.9 1611.06  13
  -6   1   4 47092.2 1892.92  14
  -6   1   5 4495.01 618.439   9
  -6   1   5 3426.99 525.415  14
  -6   1   5 3945.46 459.067  13
  -6   1   6 1294.20 378.307   9
  -6   1   6 1496.43 379.175  14
  -6   1   6 951.049 240.462  13
  -6   1   7 32479.5 1777.76   9
  -6   1   7 33573.4 1436.66  13
  -6   1   7 34450.3 1746.64  14
  -6   1   8 1382.05 381.715   9
  -6   1   8 1303.53 385.367  14
  -6   1   9 25668.4 1660.81   9
  -6   1   9 23623.1 1531.98  14
  -6   1  10 9226.01 1010.63   9
  -6   1  10 7907.39 915.303  14
  -6   1  11 5000.34 770.050   9
  -6   1  11 6407.62 856.304  14
  -6   1  12 16617.2 1433.15   9
  -6   1  12 18279.8 1480.66  14
  -6   1  13 215.350 272.574   9
  -6   2 -14 104.895 274.468  10
  -6   2 -14 766.604 322.117  12
  -6   2 -13 11101.3 1190.50  10
  -6   2 -13 8633.66 987.919  12
  -6   2 -12 17268.2 1432.54  10
  -6   2 -12 15791.8 1274.50  12
  -6   2 -11 1590.83 439.765  10
  -6   2 -11 1925.76 455.410  12
  -6   2 -10 34865.5 1932.20  10
  -6   2 -10 33178.7 1753.65  12
  -6   2 -10 34356.8 1617.05  14
  -6   2  -9 7284.35 842.948  10
  -6   2  -9 5916.19 647.086  14
  -6   2  -9 6502.12 750.618  12
  -6   2  -8 16463.7 1160.37   1
  -6   2  -8 17681.8 1271.94  10
  -6   2  -8 16985.8 1159.41  12
  -6   2  -8 15996.7 1033.22  14
  -6   2  -7 28710.4 1508.38   1
  -6   2  -7 32951.5 1724.05  10
  -6   2  -7 29706.1 1404.31  14
  -6   2  -7 28507.3 1482.56  12
  -6   2  -6 1010.82 272.911   1
  -6   2  -6 1000.31 242.341   9
  -6   2  -6 435.536 203.403  12
  -6   2  -6 212.373 122.566  14
  -6   2  -5 15366.4 1037.34   1
  -6   2  -5 16590.1 921.640   9
  -6   2  -5 15949.4 1034.49  12
  -6   2  -5 18299.7 1038.67  14
  -6   2  -4 38633.4 1666.85   1
  -6   2  -4 43210.6 1594.12   9
  -6   2  -4 40590.0 1660.75  12
  -6   2  -4 42949.9 1632.05  14
  -6   2  -3 19898.8 1149.10   1
  -6   2  -3 20965.5 1106.22   9
  -6   2  -3 21507.9 1151.24  12
  -6   2  -3 22757.5 1151.90  14
  -6   2  -2 22249.6 1202.66   1
  -6   2  -2 21563.7 1161.01   9
  -6   2  -2 24010.4 1183.15  14
  -6   2  -2 22213.6 1155.22  12
  -6   2  -1 1489.19 311.890   1
  -6   2  -1 1377.01 327.940   9
  -6   2  -1 1322.60 295.742  12
  -6   2  -1 1439.22 313.089  14
  -6   2   0 24688.2 1264.57   1
  -6   2   0 24534.9 1307.73   9
  -6   2   0 25997.9 1267.80  14
  -6   2   1 22524.3 1212.52   1
  -6   2   1 21720.5 1257.28   9
  -6   2   1 23548.1 1228.19  14
  -6   2   2 3511.22 491.622   1
  -6   2   2 3604.32 541.116   9
  -6   2   2 4621.46 554.764  14
  -6   2   2 3039.06 420.874  13
  -6   2   3 33602.2 1662.36   9
  -6   2   3 32403.8 1505.30  15
  -6   2   3 32705.9 1441.10  13
  -6   2   3 34458.5 1564.88  14
  -6   2   4 7307.10 785.976   9
  -6   2   4 6648.36 701.383  15
  -6   2   4 6548.68 631.623  13
  -6   2   4 7268.09 727.760  14
  -6   2   5 14440.1 1125.95   9
  -6   2   5 13443.3 1030.21  15
  -6   2   5 14477.8 948.127  13
  -6   2   5 13675.7 1032.49  14
  -6   2   6 24768.7 1541.15   9
  -6   2   6 24422.5 1471.36  15
  -6   2   6 27713.3 1521.36  14
  -6   2   6 27022.0 1329.79  13
  -6   2   7 1987.94 452.699   9
  -6   2   7 2852.45 546.959  15
  -6   2   7 2661.32 435.920  13
  -6   2   7 3117.29 525.640  14
  -6   2   8 24601.9 1601.33   9
  -6   2   8 23611.0 1557.76  15
  -6   2   8 26382.8 1573.94  14
  -6   2   8 21628.1 1241.15  13
  -6   2   9 2618.00 552.346   9
  -6   2   9 4664.09 739.152  15
  -6   2   9 4015.39 640.630  14
  -6   2  10 9250.85 1022.98   9
  -6   2  10 8490.20 959.447  14
  -6   2  10 9105.74 1043.10  15
  -6   2  11 7703.67 950.868   9
  -6   2  11 9631.65 1121.22  15
  -6   2  11 8489.32 971.016  14
  -6   2  12 381.900 327.410   9
  -6   2  12-74.5266 217.505  14
  -6   2  13 14110.4 1366.52   9
  -6   3 -14 12973.4 1317.31  10
  -6   3 -14 12032.6 1227.03  12
  -6   3 -13 2095.52 563.237  10
  -6   3 -13 3061.49 620.896  12
  -6   3 -12 6880.86 929.951  10
  -6   3 -12 6288.50 833.037  12
  -6   3 -11 20892.8 1548.90  10
  -6   3 -11 20442.1 1440.19  12
  -6   3 -10 393.148 275.785  10
  -6   3 -10 600.370 271.099  12
  -6   3  -9 29913.6 1753.24  10
  -6   3  -9 29266.3 1627.78  12
  -6   3  -8 17614.5 1240.42   1
  -6   3  -8 19326.8 1354.73  10
  -6   3  -8 17589.7 1216.59  12
  -6   3  -7 7476.33 786.363   1
  -6   3  -7 6777.95 787.594  10
  -6   3  -7 7255.36 652.893  14
  -6   3  -7 7716.88 772.353  12
  -6   3  -6 40094.9 1821.32   1
  -6   3  -6 45351.0 1553.36   9
  -6   3  -6 41393.4 1805.03  12
  -6   3  -6 44355.8 1670.85  14
  -6   3  -5 6600.66 694.204   1
  -6   3  -5 6427.63 584.487   9
  -6   3  -5 6702.48 686.536  12
  -6   3  -5 6961.88 621.846  14
  -6   3  -4 67987.8 2371.85   1
  -6   3  -4 71642.9 2210.88   9
  -6   3  -4 78669.1 2260.50  14
  -6   3  -4 71801.2 2351.62  12
  -6   3  -3 23429.9 1293.21   1
  -6   3  -3 24744.8 1239.67   9
  -6   3  -3 21965.0 1198.75  12
  -6   3  -3 24940.2 1198.00  14
  -6   3  -2 583.781 220.588   1
  -6   3  -2 1264.25 292.956   9
  -6   3  -2 1194.97 299.008  12
  -6   3  -2 1824.18 342.043  14
  -6   3  -1 42840.7 1773.57   1
  -6   3  -1 45203.9 1817.12   9
  -6   3  -1 47699.6 1760.25  12
  -6   3  -1 45255.0 1699.25  14
  -6   3   0 8841.03 792.296   9
  -6   3   0 8373.88 750.744   1
  -6   3   0 7884.47 622.690  15
  -6   3   0 7545.81 677.971  14
  -6   3   1 18597.8 1189.22   9
  -6   3   1 16859.5 1082.39   1
  -6   3   1 18107.7 1005.65  15
  -6   3   1 18345.8 1077.05  14
  -6   3   1 17150.4 1067.50  13
  -6   3   2 34890.4 1694.04   9
  -6   3   2 33453.3 1570.49   1
  -6   3   2 35411.1 1513.28  15
  -6   3   2 34134.5 1548.77  13
  -6   3   2 34823.8 1555.27  14
  -6   3   3 676.464 260.115   9
  -6   3   3 521.915 244.630  14
  -6   3   3 455.562 189.379  15
  -6   3   3 539.700 209.410  13
  -6   3   4 31650.4 1690.15   9
  -6   3   4 33565.7 1623.94  15
  -6   3   4 31652.7 1512.95  13
  -6   3   4 34118.8 1623.95  14
  -6   3   5 10574.8 998.611   9
  -6   3   5 10472.4 915.316  15
  -6   3   5 9032.46 800.094  13
  -6   3   5 9076.36 859.220  14
  -6   3   6 5138.22 714.462   9
  -6   3   6 6364.04 732.433  14
  -6   3   6 6814.19 767.785  15
  -6   3   6 7142.34 718.233  13
  -6   3   7 22626.7 1542.34   9
  -6   3   7 22715.1 1488.70  15
  -6   3   7 20398.6 1255.25  13
  -6   3   7 22365.0 1432.34  14
  -6   3   8 173.678 263.635   9
  -6   3   8 157.510 171.385  13
  -6   3   8 251.343 232.958  15
  -6   3   8 179.464 216.654  14
  -6   3   9 18766.1 1468.38   9
  -6   3   9 19361.1 1488.22  15
  -6   3   9 20484.1 1471.25  14
  -6   3   9 18325.0 1234.29  13
  -6   3  10 8446.85 1008.62   9
  -6   3  10 10261.1 1071.28  14
  -6   3  10 10295.1 1120.24  15
  -6   3  11 1749.11 498.928   9
  -6   3  11 1675.97 510.194  14
  -6   3  11 1500.49 480.545  15
  -6   3  12 18227.1 1560.12   9
  -6   4 -14-134.146 275.562  10
  -6   4 -13 2536.10 590.443  10
  -6   4 -13 2436.00 578.226  12
  -6   4 -12 17289.7 1468.59  10
  -6   4 -12 17271.1 1416.50  12
  -6   4 -11 1074.01 411.052  10
  -6   4 -11 365.966 299.825  12
  -6   4 -10 21134.7 1518.60  10
  -6   4 -10 18848.1 1381.64  12
  -6   4  -9 5670.18 753.655   1
  -6   4  -9 6143.17 800.208  10
  -6   4  -9 6871.14 803.677  12
  -6   4  -8 10457.6 987.125   1
  -6   4  -8 12774.1 1111.39  10
  -6   4  -8 11213.7 995.030  12
  -6   4  -7 24844.9 1471.80   1
  -6   4  -7 24973.7 1529.49  10
  -6   4  -7 24081.0 1422.87  12
  -6   4  -6 468.958 235.315   1
  -6   4  -6 1369.63 351.978  12
  -6   4  -5 39186.4 1814.85   1
  -6   4  -5 43141.5 1637.46   9
  -6   4  -5 40378.7 1771.08  12
  -6   4  -5 42259.7 1573.33  14
  -6   4  -4 18640.3 1200.62   1
  -6   4  -4 20481.7 1121.29   9
  -6   4  -4 18650.9 1011.08  14
  -6   4  -4 17810.5 1122.89  12
  -6   4  -3 16602.0 1118.01   1
  -6   4  -3 17565.8 1076.37   9
  -6   4  -3 16243.7 1048.38  12
  -6   4  -3 16962.4 969.098  14
  -6   4  -2 43959.0 1854.83   1
  -6   4  -2 46438.3 1860.29   9
  -6   4  -2 44710.2 1753.73  12
  -6   4  -2 45304.4 1671.29  14
  -6   4  -1-1.39058 212.850   1
  -6   4  -1 303.282 171.423   9
  -6   4  -1 310.211 220.423  13
  -6   4  -1 341.646 174.499  12
  -6   4  -1 398.059 171.510  15
  -6   4  -1 421.664 183.799  14
  -6   4   0 52254.2 2078.84   9
  -6   4   0 53226.3 2046.59   1
  -6   4   0 51377.4 1731.94  15
  -6   4   0 52663.5 1882.20  14
  -6   4   0 47386.1 1950.40  13
  -6   4   1 33169.6 1662.82   9
  -6   4   1 35999.3 1362.51   8
  -6   4   1 32834.4 1584.54   1
  -6   4   1 33651.6 1439.93  15
  -6   4   1 30485.4 1534.52  13
  -6   4   1 32296.6 1488.98  14
  -6   4   2 13450.3 1070.96   9
  -6   4   2 13578.8 875.124   8
  -6   4   2 12996.6 991.869   1
  -6   4   2 12315.8 893.985  15
  -6   4   2 12873.1 981.042  13
  -6   4   2 10759.8 863.335  14
  -6   4   3 42931.0 1989.81   9
  -6   4   3 39034.7 1627.42   8
  -6   4   3 39809.3 1736.73  15
  -6   4   3 40345.5 1766.07  14
  -6   4   3 38217.3 1756.81  13
  -6   4   4 6244.52 668.469   8
  -6   4   4 6816.17 809.080   9
  -6   4   4 7017.93 739.225  15
  -6   4   4 7177.94 745.413  14
  -6   4   4 6874.02 730.909  13
  -6   4   5 14170.0 1182.66   9
  -6   4   5 17511.3 1175.63   8
  -6   4   5 15819.1 1164.19  15
  -6   4   5 18110.3 1224.98  14
  -6   4   5 17375.5 1174.99  13
  -6   4   6 17045.4 1215.07   8
  -6   4   6 17974.8 1364.07   9
  -6   4   6 16877.6 1252.67  15
  -6   4   6 17079.8 1183.94  13
  -6   4   6 17757.2 1257.33  14
  -6   4   7 623.773 320.231   8
  -6   4   7 746.217 386.465   9
  -6   4   7 548.013 275.809  13
  -6   4   7 593.933 255.707  14
  -6   4   7 611.635 246.616  15
  -6   4   8 23130.5 1636.21   9
  -6   4   8 22096.8 1566.30  15
  -6   4   8 22910.3 1534.79  14
  -6   4   8 23534.5 1457.87  13
  -6   4   9 6666.25 919.744   9
  -6   4   9 5755.43 737.270  13
  -6   4   9 6491.74 856.529  14
  -6   4   9 6434.41 880.858  15
  -6   4  10 3929.33 710.130   9
  -6   4  10 6380.23 923.342  15
  -6   4  10 5329.27 807.097  14
  -6   4  11 9333.16 1126.60   9
  -6   4  11 12513.4 1320.38  15
  -6   4  11 12508.2 1241.39  14
  -6   5 -13 8288.94 1077.73  10
  -6   5 -12 2114.37 519.247  10
  -6   5 -12 2291.82 555.037  12
  -6   5 -11 18782.4 1476.89   1
  -6   5 -11 15876.3 1378.37  10
  -6   5 -11 15932.4 1352.60  12
  -6   5 -10 958.016 389.207   1
  -6   5 -10 1355.25 444.281  10
  -6   5 -10 504.881 267.728  12
  -6   5  -9 11382.8 1092.93   1
  -6   5  -9 11856.1 1129.21  10
  -6   5  -9 10758.2 1042.68  12
  -6   5  -8 12697.1 1116.53   1
  -6   5  -8 14579.9 1210.60  10
  -6   5  -8 12959.5 1098.15  12
  -6   5  -7 224.384 228.987   1
  -6   5  -7 171.058 214.519  10
  -6   5  -7 83.7683 198.664  12
  -6   5  -6 22023.6 1396.75   1
  -6   5  -6 18339.0 1240.71  12
  -6   5  -5 5421.83 684.902   1
  -6   5  -5 5162.35 572.575   9
  -6   5  -5 5116.81 633.553  12
  -6   5  -4 12020.8 990.646   1
  -6   5  -4 11672.4 893.148   9
  -6   5  -4 14207.1 1018.77  12
  -6   5  -3 22515.1 1349.00   1
  -6   5  -3 24077.0 1315.77   9
  -6   5  -3 21545.8 1090.90  14
  -6   5  -3 21925.9 1247.71  12
  -6   5  -2-200.139 241.270   1
  -6   5  -2-79.2255 142.597   9
  -6   5  -2-23.4871 182.370  13
  -6   5  -2 283.828 183.988  12
  -6   5  -2 86.0259 123.855  14
  -6   5  -1 29519.8 1531.78   1
  -6   5  -1 30354.0 1574.82   9
  -6   5  -1 30437.5 1588.46  13
  -6   5  -1 27336.8 1363.18  12
  -6   5  -1 31424.1 1391.80  14
  -6   5   0 10056.9 926.087   9
  -6   5   0 11045.5 923.369   1
  -6   5   0 10679.2 772.318  15
  -6   5   0 9617.31 883.483  13
  -6   5   0 11450.1 840.154  14
  -6   5   1 13229.8 1086.64   9
  -6   5   1 12078.8 970.342   1
  -6   5   1 14735.4 961.367  15
  -6   5   1 13175.3 1038.16  13
  -6   5   1 12916.2 930.383  14
  -6   5   2 32434.6 1463.77   8
  -6   5   2 31086.7 1714.98   9
  -6   5   2 32118.2 1525.49  15
  -6   5   2 33091.7 1682.41  13
  -6   5   2 32056.4 1537.43  14
  -6   5   3 50.9465 172.237   8
  -6   5   3 388.878 227.295  14
  -6   5   3-115.410 177.774  15
  -6   5   3-104.226 160.796  13
  -6   5   4 31128.7 1788.57   9
  -6   5   4 31082.9 1573.05   8
  -6   5   4 30247.0 1617.11  15
  -6   5   4 30090.0 1589.09  14
  -6   5   4 31494.0 1676.40  13
  -6   5   5 12592.1 1030.81   8
  -6   5   5 11828.5 1129.35   9
  -6   5   5 15565.9 1181.12  15
  -6   5   5 13743.0 1107.34  13
  -6   5   5 12371.9 1033.95  14
  -6   5   6 4045.18 629.119   8
  -6   5   6 3511.11 645.315   9
  -6   5   6 3154.38 548.644  13
  -6   5   6 2983.55 547.426  14
  -6   5   6 2781.53 544.882  15
  -6   5   7 29711.3 1879.14   9
  -6   5   7 30663.8 1775.27   8
  -6   5   7 28906.3 1776.49  15
  -6   5   7 28726.1 1683.88  13
  -6   5   7 28581.2 1711.78  14
  -6   5   8 1615.34 456.063   8
  -6   5   8 2179.18 529.069   9
  -6   5   8 2665.09 580.076  14
  -6   5   8 1809.55 443.174  13
  -6   5   8 1225.17 482.182  15
  -6   5   9 8929.35 1081.38   9
  -6   5   9 11476.0 1155.74   8
  -6   5   9 13066.7 1275.34  15
  -6   5   9 9917.43 1018.84  13
  -6   5   9 11895.5 1161.40  14
  -6   5  10 12562.3 1300.93   9
  -6   5  10 14612.8 1389.66  15
  -6   5  10 11599.1 1202.80  14
  -6   6 -12 12476.8 1263.17  10
  -6   6 -11 293.981 254.069   1
  -6   6 -11 162.036 250.362  10
  -6   6 -11 36.9112 225.158  12
  -6   6 -10 10050.5 1087.33   1
  -6   6 -10 10002.2 1066.64  10
  -6   6 -10 10313.4 1077.82  12
  -6   6  -9 6073.89 822.913   1
  -6   6  -9 7770.75 926.891  10
  -6   6  -9 6417.85 843.627  12
  -6   6  -8 2445.71 531.487   1
  -6   6  -8 2806.75 560.323  10
  -6   6  -8 1658.16 436.272  12
  -6   6  -7 14958.2 1217.56   1
  -6   6  -7 16333.4 1275.90  10
  -6   6  -7 14675.6 1165.25  12
  -6   6  -6 592.695 373.967   1
  -6   6  -6-35.2475 208.532  12
  -6   6  -5 11505.6 1015.78   1
  -6   6  -5 13048.6 1024.64  12
  -6   6  -5 13234.3 1103.67  13
  -6   6  -4 21602.4 1382.90   1
  -6   6  -4 19754.0 1238.18   9
  -6   6  -4 21465.8 1392.12  13
  -6   6  -4 21431.7 1290.90  12
  -6   6  -3 2632.33 490.737   1
  -6   6  -3 1508.33 366.172   9
  -6   6  -3 2478.10 430.640  12
  -6   6  -3 2211.29 451.527  13
  -6   6  -2 15944.7 1160.69   1
  -6   6  -2 17580.5 1214.62   9
  -6   6  -2 17296.8 1239.97  13
  -6   6  -2 17251.8 1099.01  12
  -6   6  -1 4321.34 602.946   1
  -6   6  -1 4592.83 640.182   9
  -6   6  -1 4033.86 613.357  13
  -6   6  -1 3703.72 505.154  12
  -6   6   0 14013.4 1071.18   1
  -6   6   0 14048.0 1135.66   9
  -6   6   0 12918.9 1084.74  13
  -6   6   0 14242.1 952.390  14
  -6   6   1 19033.6 1353.70   9
  -6   6   1 17795.6 1221.90   1
  -6   6   1 17572.7 1092.01  15
  -6   6   1 17753.8 1271.69  13
  -6   6   1 17668.3 1106.42  14
  -6   6   2 1436.60 436.047   9
  -6   6   2 1082.65 293.018  14
  -6   6   2 1172.75 327.057  15
  -6   6   2 1090.56 337.422  13
  -6   6   3 21932.3 1317.48   8
  -6   6   3 23020.2 1556.32   9
  -6   6   3 21388.8 1328.03  15
  -6   6   3 23678.8 1502.62  13
  -6   6   3 22260.3 1336.04  14
  -6   6   4 7464.38 914.327   9
  -6   6   4 6240.78 723.682   8
  -6   6   4 7001.39 827.114  13
  -6   6   4 6468.48 771.513  15
  -6   6   4 8273.22 843.512  14
  -6   6   5 10998.4 1122.59   9
  -6   6   5 11666.3 1037.39   8
  -6   6   5 10211.8 996.198  15
  -6   6   5 9094.99 952.503  13
  -6   6   5 10202.9 965.294  14
  -6   6   6 17086.1 1444.37   9
  -6   6   6 16226.3 1275.75   8
  -6   6   6 17422.8 1359.01  15
  -6   6   6 20053.3 1399.95  14
  -6   6   6 16865.3 1329.21  13
  -6   6   7 973.277 394.707   9
  -6   6   7 1793.10 452.954   8
  -6   6   7 1854.50 459.328  14
  -6   6   7 1270.32 400.570  13
  -6   6   7 1228.50 427.197  15
  -6   6   8 22881.4 1641.83   8
  -6   6   8 21092.8 1667.73   9
  -6   6   8 23848.1 1715.58  15
  -6   6   8 21242.7 1558.43  13
  -6   6   8 22763.1 1615.32  14
  -6   6   9 5101.92 869.701   9
  -6   6   9 5861.36 862.017   8
  -6   6   9 5831.94 826.853  13
  -6   6   9 6855.18 919.175  14
  -6   6   9 7085.34 979.226  15
  -6   6  10 7544.59 1024.53   8
  -6   7 -10 1359.33 448.418   1
  -6   7 -10 1475.46 454.224  12
  -6   7  -9 7553.37 940.346   1
  -6   7  -9 6635.49 846.852  12
  -6   7  -9 7018.96 868.328  13
  -6   7  -8 14008.4 1238.96   1
  -6   7  -8 11416.8 1098.65  13
  -6   7  -8 11312.8 1082.70  12
  -6   7  -7 478.411 298.802   1
  -6   7  -7 234.145 239.803  10
  -6   7  -7 476.757 241.030  12
  -6   7  -7 228.177 221.688  13
  -6   7  -6 19468.4 1408.97   1
  -6   7  -6 21833.5 1481.49  10
  -6   7  -6 20805.3 1463.79  13
  -6   7  -6 23052.0 1451.46  12
  -6   7  -5 5110.96 709.052   1
  -6   7  -5 5919.99 710.601  12
  -6   7  -5 5033.34 715.533  13
  -6   7  -4 12364.2 1078.22   1
  -6   7  -4 12234.1 1007.79   9
  -6   7  -4 12427.4 1120.79  13
  -6   7  -4 13951.3 1059.52  12
  -6   7  -3 15577.9 1188.04   1
  -6   7  -3 14722.8 1144.40   9
  -6   7  -3 16008.8 1102.16  12
  -6   7  -3 15112.6 1226.13  13
  -6   7  -2-303.120 277.885   1
  -6   7  -2 331.844 257.614   9
  -6   7  -2 11.5490 178.715  13
  -6   7  -2 379.629 231.250  12
  -6   7  -1 19242.0 1318.83   1
  -6   7  -1 19056.7 1366.52   9
  -6   7  -1 20821.0 1449.55  13
  -6   7  -1 21962.2 1228.93  12
  -6   7   0 8896.32 874.796   1
  -6   7   0 8134.98 918.952   9
  -6   7   0 9422.06 973.919  13
  -6   7   1 3372.16 581.402   1
  -6   7   1 2662.10 549.656   9
  -6   7   1 3300.63 589.180  13
  -6   7   2 30744.4 1857.01   9
  -6   7   2 31491.0 1818.62  13
  -6   7   3 319.276 244.248   9
  -6   7   3 388.295 191.387  14
  -6   7   3 337.010 236.507  13
  -6   7   3 120.164 196.567  15
  -6   7   4 15357.4 1357.21   9
  -6   7   4 13819.8 1162.24  15
  -6   7   4 13845.2 1226.73  13
  -6   7   4 14804.8 1137.58  14
  -6   7   5 13349.2 1303.29   9
  -6   7   5 12332.4 1108.75   8
  -6   7   5 12274.3 1130.29  15
  -6   7   5 13703.8 1143.81  14
  -6   7   5 9085.84 1028.32  13
  -6   7   6 3505.05 631.002   8
  -6   7   6 3652.23 722.906   9
  -6   7   6 5070.57 734.870  14
  -6   7   6 4451.80 726.891  13
  -6   7   6 4721.02 747.635  15
  -6   7   7 21986.4 1732.67   9
  -6   7   7 18087.0 1461.44   8
  -6   7   7 18547.2 1499.86  15
  -6   7   7 17830.1 1462.83  13
  -6   7   7 20654.5 1505.79  14
  -6   7   8 234.762 299.596   8
  -6   7   8 380.397 275.608  14
  -6   7   8-169.942 295.601  15
  -6   8  -8 3084.33 614.257   1
  -6   8  -8 3533.15 640.007  12
  -6   8  -8 2946.46 586.987  13
  -6   8  -7 13152.7 1202.44   1
  -6   8  -7 13221.6 1161.99  12
  -6   8  -7 14636.9 1274.60  13
  -6   8  -6 87.6733 187.677   1
  -6   8  -6-595.754 297.903  12
  -6   8  -5 15272.9 1245.01   1
  -6   8  -5 13351.8 1215.40  13
  -6   8  -4 11951.0 1099.99   1
  -6   8  -4 11934.6 1143.56  13
  -6   8  -3 1166.77 368.304   1
  -6   8  -3 470.658 279.460   9
  -6   8  -3 354.587 297.013  13
  -6   8  -2 16783.1 1263.73   1
  -6   8  -2 15919.7 1296.32   9
  -6   8  -2 20038.7 1479.41  13
  -6   8  -1 3121.12 546.193   1
  -6   8  -1 2596.92 569.738   9
  -6   8  -1 2885.45 582.604  13
  -6   8   0 11281.4 1040.67   1
  -6   8   0 11780.5 1158.41   9
  -6   8   0 11881.5 1153.19  13
  -6   8   1 19448.1 1519.80   9
  -6   8   1 18983.7 1482.13  13
  -6   8   2 3702.56 689.847   9
  -6   8   2 2925.12 596.579  13
  -6   8   3 9219.54 1067.10   9
  -6   8   3 9345.86 1047.00  13
  -6   8   4 7793.54 1019.56   9
  -6   8   4 10428.6 1125.42  13
  -6   8   5 4935.26 758.515  15
  -6   8   6 14371.9 1315.16  15
  -6   8   6 13521.3 1217.81  14
  -6   8   7-393.567 270.312  14
  -6   8   7 614.604 362.065  15
  -6   9  -2-240.980 254.346   9
  -6   9  -1 12404.3 1225.10   9
  -6   9   0 7496.65 986.953   9
  -6   9   1 3553.66 708.408   9
  -5 -10  -8 4384.22 736.599   3
  -5 -10  -7 20296.8 1598.13   3
  -5 -10  -6 1979.14 566.930   3
  -5 -10  -6 1622.59 533.707  19
  -5 -10  -6 1556.71 502.513  14
  -5 -10  -5 21704.3 1654.97   3
  -5 -10  -5 22281.0 1682.23  19
  -5 -10  -5 21446.9 1664.71  14
  -5 -10  -4 7221.75 965.440   3
  -5 -10  -4 6517.24 921.346  19
  -5 -10  -4 6672.12 899.343  14
  -5 -10  -3 3944.95 716.515   3
  -5 -10  -3 3363.69 673.891  19
  -5 -10  -2 18939.1 1547.29   3
  -5 -10  -2 17555.5 1470.45  19
  -5 -10  -1 2402.72 585.494   3
  -5 -10  -1 1923.84 504.320  19
  -5 -10   0 12316.3 1282.03   3
  -5 -10   0 13833.2 1287.22  19
  -5 -10   1 14434.3 1387.65   3
  -5 -10   1 12056.6 1201.00  19
  -5 -10   2 1330.60 501.568   3
  -5 -10   2 821.718 362.596  19
  -5 -10   3 16899.6 1506.02   3
  -5 -10   3 16260.9 1371.53  19
  -5 -10   4 3961.37 688.159  19
  -5 -10   5 5354.36 778.825  19
  -5  -9 -11 14751.6 1361.78  19
  -5  -9 -10 2209.56 538.660   3
  -5  -9 -10 1768.24 525.021  19
  -5  -9  -9 9862.22 1053.32   3
  -5  -9  -9 11756.5 1195.55  19
  -5  -9  -8 16195.3 1340.01   3
  -5  -9  -8 15483.7 1360.79  19
  -5  -9  -8 15880.6 1504.53  14
  -5  -9  -7-129.292 234.971   3
  -5  -9  -7 751.135 367.458  19
  -5  -9  -7-29.4882 326.563  14
  -5  -9  -6 21498.2 1555.39   3
  -5  -9  -6 21220.3 1576.73  19
  -5  -9  -6 18919.4 1550.20  14
  -5  -9  -5 9377.81 1029.00   3
  -5  -9  -5 8755.88 1003.64  19
  -5  -9  -5 8898.07 1033.81  14
  -5  -9  -4 6045.68 833.205   3
  -5  -9  -4 5644.57 802.215  19
  -5  -9  -4 5733.98 819.455  14
  -5  -9  -3 19081.1 1465.49   3
  -5  -9  -3 18160.0 1418.77  19
  -5  -9  -3 20986.0 1514.54  14
  -5  -9  -2 115.564 216.516   3
  -5  -9  -2 837.800 346.451  19
  -5  -9  -2 292.091 243.363  14
  -5  -9  -1 23135.7 1627.07   3
  -5  -9  -1 23721.1 1595.92  19
  -5  -9  -1 21911.7 1477.92  14
  -5  -9   0 11483.5 1141.65   3
  -5  -9   0 11670.6 1108.84  19
  -5  -9   1 5319.24 784.452   3
  -5  -9   1 4282.69 686.686  19
  -5  -9   2 14787.1 1323.55   3
  -5  -9   2 13712.0 1201.14  19
  -5  -9   3 525.045 326.124   3
  -5  -9   3 657.527 319.933  19
  -5  -9   4 11927.9 1215.81   3
  -5  -9   4 13297.0 1157.56  19
  -5  -9   5 8641.19 1045.20   3
  -5  -9   5 7563.67 864.396  19
  -5  -9   6 561.462 338.490   3
  -5  -9   7 15319.9 1420.85   3
  -5  -8 -12 11479.4 1141.05  19
  -5  -8 -11 253.577 278.270  19
  -5  -8 -10 9876.97 981.112   3
  -5  -8 -10 10715.8 1088.93  19
  -5  -8  -9 9667.06 964.088   3
  -5  -8  -9 9501.66 1021.07  19
  -5  -8  -9 7067.21 989.139  14
  -5  -8  -8 2570.81 532.134   3
  -5  -8  -8 2013.34 474.352  19
  -5  -8  -8 2743.84 637.298  14
  -5  -8  -7 20768.1 1429.31   3
  -5  -8  -7 19835.9 1443.02  19
  -5  -8  -7 20245.5 1580.01  14
  -5  -8  -6 2565.88 503.024   3
  -5  -8  -6 3191.95 587.604  19
  -5  -8  -6 2434.10 560.009  14
  -5  -8  -5 18093.3 1332.52   3
  -5  -8  -5 15713.6 1264.32  19
  -5  -8  -5 14186.1 1259.09  14
  -5  -8  -4 21733.0 1464.15   3
  -5  -8  -4 20299.0 1420.75  19
  -5  -8  -4 17160.3 1352.56  14
  -5  -8  -3 650.742 256.458   3
  -5  -8  -3 1171.18 385.623  19
  -5  -8  -3 1137.46 362.297  14
  -5  -8  -2 33397.1 1846.31   3
  -5  -8  -2 31628.0 1768.41  19
  -5  -8  -2 35514.6 1866.15  14
  -5  -8  -1 9364.58 982.506   3
  -5  -8  -1 9784.71 967.618  19
  -5  -8  -1 8758.96 902.608  14
  -5  -8   0 9439.74 986.130   3
  -5  -8   0 11693.2 1051.28  19
  -5  -8   0 12117.3 1031.18  14
  -5  -8   1 24228.7 1600.86   3
  -5  -8   1 25107.8 1544.58  19
  -5  -8   1 24999.3 1470.52  14
  -5  -8   2-41.0367 251.420   3
  -5  -8   2-63.2890 209.138  19
  -5  -8   2 473.619 237.182  14
  -5  -8   3 28077.0 1749.30   3
  -5  -8   3 23000.0 1455.79  19
  -5  -8   4 6567.54 853.042   3
  -5  -8   4 8275.15 865.561  19
  -5  -8   5 3710.92 659.732   3
  -5  -8   5 4519.47 635.138  19
  -5  -8   6 20878.5 1557.70   3
  -5  -8   7 591.938 331.762   3
  -5  -8   8 12226.9 1221.39   3
  -5  -8   9 4098.22 734.614   3
  -5  -7 -12 308.537 244.389  19
  -5  -7 -11 10866.4 1051.34  19
  -5  -7 -10 3048.23 512.833   3
  -5  -7 -10 3984.90 658.126  19
  -5  -7 -10 4224.44 764.378  14
  -5  -7  -9 7809.31 822.333   3
  -5  -7  -9 9381.21 974.016  19
  -5  -7  -9 8584.53 1048.72  14
  -5  -7  -8 20316.0 1309.37   3
  -5  -7  -8 19023.4 1359.94  19
  -5  -7  -8 21794.2 1623.02  14
  -5  -7  -7-65.2979 176.741   3
  -5  -7  -7-167.493 222.263  19
  -5  -7  -7 163.234 218.548  14
  -5  -7  -6 21248.2 1358.66   3
  -5  -7  -6 22359.4 1442.23  19
  -5  -7  -6 20203.2 1481.64  14
  -5  -7  -5 17546.7 1228.58   3
  -5  -7  -5 17408.1 1252.49  19
  -5  -7  -5 18713.6 1371.57  14
  -5  -7  -4 12515.8 1033.75   3
  -5  -7  -4 12833.2 1066.68  19
  -5  -7  -4 11243.8 1047.42  14
  -5  -7  -3 30394.5 1666.40   3
  -5  -7  -3 30916.6 1668.03  19
  -5  -7  -3 34065.7 1789.10  14
  -5  -7  -2 1466.24 403.841   3
  -5  -7  -2 1673.48 392.393  19
  -5  -7  -2 1436.36 365.989  14
  -5  -7  -1 31191.5 1691.20   3
  -5  -7  -1 30692.3 1638.03  19
  -5  -7  -1 31345.0 1645.59  14
  -5  -7   0 32991.8 1757.85   3
  -5  -7   0 34500.9 1734.02  19
  -5  -7   0 33907.6 1689.60  14
  -5  -7   1 4885.25 684.562   3
  -5  -7   1 4171.21 594.660  19
  -5  -7   1 5580.43 660.309  14
  -5  -7   2 38230.9 1927.72   3
  -5  -7   2 38439.0 1812.51  19
  -5  -7   2 41520.6 1825.18  14
  -5  -7   3 8013.44 899.066   3
  -5  -7   3 9903.30 887.830  19
  -5  -7   3 8756.30 807.199  14
  -5  -7   4 22721.4 1506.28   3
  -5  -7   4 23011.6 1359.50  19
  -5  -7   4 24011.8 1342.56  14
  -5  -7   5 33068.3 1631.98  19
  -5  -7   5 34117.5 1882.94   3
  -5  -7   6 2395.76 428.216  19
  -5  -7   6 1755.57 464.784   3
  -5  -7   6 2362.29 426.995   6
  -5  -7   7 24537.7 1636.78   3
  -5  -7   8 4812.29 728.117   3
  -5  -7   9 8978.19 1009.44   3
  -5  -7  10 11980.2 1179.62   3
  -5  -6 -14 9295.11 1093.24  10
  -5  -6 -13 174.994 269.558  10
  -5  -6 -12 18129.4 1409.89  10
  -5  -6 -12 19664.5 1372.87  19
  -5  -6 -11 1957.55 464.087  10
  -5  -6 -11 2428.95 591.121  14
  -5  -6 -10 12912.3 965.278   3
  -5  -6 -10 13234.1 1096.98  10
  -5  -6 -10 9469.19 1101.31  14
  -5  -6  -9 20897.8 1234.52   3
  -5  -6  -9 21273.4 1329.52  10
  -5  -6  -9 16817.7 1420.87  14
  -5  -6  -8 200.797 214.791   3
  -5  -6  -8 127.412 173.255  10
  -5  -6  -7 29719.5 1504.19   3
  -5  -6  -7 30073.5 1463.03  10
  -5  -6  -7 31170.8 1828.40  14
  -5  -6  -6 7647.80 751.990   3
  -5  -6  -6 7363.96 671.577  10
  -5  -6  -6 7902.89 889.883  14
  -5  -6  -5 20468.1 1239.49   3
  -5  -6  -5 20103.3 1063.58  10
  -5  -6  -5 21068.0 1405.34  14
  -5  -6  -4 16613.9 1118.03   3
  -5  -6  -4 16613.7 910.750  10
  -5  -6  -4 16036.0 1196.28  14
  -5  -6  -3 606.300 257.824   3
  -5  -6  -3 828.317 206.376  10
  -5  -6  -3 439.637 274.392  14
  -5  -6  -2 39934.8 1801.11   3
  -5  -6  -2 38167.4 1785.21  14
  -5  -6  -1 17102.3 1162.24   3
  -5  -6  -1 17535.2 1165.44  14
  -5  -6   0 13220.9 1030.04   3
  -5  -6   0 9943.23 864.680  14
  -5  -6   1 46699.2 2017.38   3
  -5  -6   1 42584.8 1829.40  14
  -5  -6   2-27.5175 186.590   3
  -5  -6   2 116.414 157.901  19
  -5  -6   2 29.3713 140.011  14
  -5  -6   3 38034.6 1843.76   3
  -5  -6   3 38728.7 1692.65  19
  -5  -6   3 38722.3 1694.78  14
  -5  -6   4 24527.6 1477.39   3
  -5  -6   4 21802.9 1234.66  19
  -5  -6   4 21326.9 1236.32  14
  -5  -6   5 8407.59 698.455   6
  -5  -6   5 9293.22 916.303   3
  -5  -6   5 8302.73 740.202  19
  -5  -6   5 7992.47 752.040  14
  -5  -6   6 38678.4 1602.73   6
  -5  -6   6 37779.4 1927.16   3
  -5  -6   6 39260.0 1653.40  19
  -5  -6   6 39187.0 1718.46  14
  -5  -6   7 3759.36 613.460   3
  -5  -6   7 3526.60 485.365   6
  -5  -6   8 18718.6 1378.91   3
  -5  -6   9 13181.0 1183.70   3
  -5  -6  10 1337.54 408.755   3
  -5  -6  11 28126.7 1796.10   3
  -5  -5 -15 1246.10 493.493  10
  -5  -5 -14 3864.14 763.573  10
  -5  -5 -13 21620.7 1591.57  10
  -5  -5 -12-120.165 306.873  10
  -5  -5 -12-246.114 308.308  14
  -5  -5 -11 23761.6 1541.49  10
  -5  -5 -11 22869.6 1677.39  14
  -5  -5 -10 13303.8 1105.19  10
  -5  -5 -10 12751.8 1215.31  14
  -5  -5  -9 6119.90 619.554   3
  -5  -5  -9 6468.96 730.514  10
  -5  -5  -9 5630.40 769.412  14
  -5  -5  -8 31946.9 1441.67   3
  -5  -5  -8 30587.1 1552.65  10
  -5  -5  -8 30401.5 1198.73  12
  -5  -5  -8 31239.6 1800.28  14
  -5  -5  -7 1645.78 349.079   3
  -5  -5  -7 1808.84 374.882  10
  -5  -5  -7 1684.77 447.239  14
  -5  -5  -6 22156.6 1200.21   3
  -5  -5  -6 23182.8 1215.57  10
  -5  -5  -6 19971.7 1354.05  14
  -5  -5  -5 14889.9 987.834   3
  -5  -5  -5 16628.0 973.799  10
  -5  -5  -5 13754.1 1081.72  14
  -5  -5  -4 2061.28 381.819   3
  -5  -5  -4 1419.38 186.725   1
  -5  -5  -4 1614.21 317.114  10
  -5  -5  -4 2054.54 428.808  14
  -5  -5  -3 27917.1 868.988   1
  -5  -5  -3 30424.1 1442.14   3
  -5  -5  -3 29498.9 1210.32  10
  -5  -5  -3 27179.4 1464.37  14
  -5  -5  -2 2427.91 415.274   3
  -5  -5  -2 1925.84 291.508  10
  -5  -5  -2 2711.19 445.125  14
  -5  -5  -1 15318.0 1035.13   3
  -5  -5  -1 16179.6 1070.41  14
  -5  -5   0 24316.9 1327.34   3
  -5  -5   0 22099.7 1235.66  14
  -5  -5   1 10904.1 886.455   3
  -5  -5   1 10199.1 825.395  14
  -5  -5   2 12704.3 973.941   3
  -5  -5   2 11786.3 877.395  14
  -5  -5   3 9125.84 837.033   3
  -5  -5   3 6581.99 648.366  14
  -5  -5   4 12655.6 1005.97   3
  -5  -5   4 14298.0 802.644   6
  -5  -5   4 13438.9 936.046  14
  -5  -5   5 28385.3 1201.29   6
  -5  -5   5 27235.8 1520.13   3
  -5  -5   5 27255.2 1292.55  19
  -5  -5   5 27378.7 1374.56  14
  -5  -5   6 411.018 186.736   6
  -5  -5   6 521.520 254.391   3
  -5  -5   6 248.977 145.503  19
  -5  -5   6 477.978 208.819  14
  -5  -5   7 20472.9 1366.00   3
  -5  -5   7 23038.5 1164.13   6
  -5  -5   7 20717.8 1221.40  14
  -5  -5   8 7720.63 853.664   3
  -5  -5   8 9008.69 755.260   6
  -5  -5   8 8765.28 801.493  14
  -5  -5   9 9156.93 946.988   3
  -5  -5   9 9226.68 841.209  14
  -5  -5  10 18049.9 1358.17   3
  -5  -5  11 58.9048 206.602   3
  -5  -5  12 10904.8 1108.05   3
  -5  -4 -15 7275.17 1006.86  10
  -5  -4 -14 12759.1 1263.96  10
  -5  -4 -13 2054.05 497.177  10
  -5  -4 -12 20688.6 1498.99  10
  -5  -4 -12 22167.4 1638.23  14
  -5  -4 -11 1206.35 368.738  10
  -5  -4 -11 581.101 223.912  12
  -5  -4 -11 423.662 280.642  14
  -5  -4 -10 18480.3 1303.27  10
  -5  -4 -10 18028.7 1393.94  14
  -5  -4 -10 18975.2 1029.83  12
  -5  -4  -9 17649.8 949.661   3
  -5  -4  -9 14706.1 1119.05  10
  -5  -4  -9 18600.4 1360.57  14
  -5  -4  -9 16516.2 924.867  12
  -5  -4  -8 3.48954 109.297   3
  -5  -4  -8 184.413 212.127  10
  -5  -4  -8-93.5101 128.610  12
  -5  -4  -8 154.686 239.095  14
  -5  -4  -7 44372.2 1610.78   3
  -5  -4  -7 45812.5 1850.22  10
  -5  -4  -7 40859.4 1451.64  12
  -5  -4  -7 43644.9 2004.25  14
  -5  -4  -6 13157.8 853.148   3
  -5  -4  -6 13647.7 937.027  10
  -5  -4  -6 14497.4 792.146  12
  -5  -4  -6 12332.9 1009.32  14
  -5  -4  -5 15977.5 944.263   3
  -5  -4  -5 14920.7 934.284  10
  -5  -4  -5 13831.6 1044.02  14
  -5  -4  -4 37384.9 1505.53   3
  -5  -4  -4 34978.1 1130.26   1
  -5  -4  -4 36578.0 1448.07  10
  -5  -4  -4 37619.2 1690.84  14
  -5  -4  -3 109.827 96.5015   1
  -5  -4  -3 4.97908 143.862   3
  -5  -4  -3 18.2115 100.867  10
  -5  -4  -3 210.701 186.296  14
  -5  -4  -2 40329.8 1600.30   3
  -5  -4  -2 39590.5 1171.55   1
  -5  -4  -2 37597.4 1641.47  14
  -5  -4  -1 24641.8 1241.24   3
  -5  -4  -1 20833.9 1176.10  14
  -5  -4   0 8393.19 727.233   3
  -5  -4   0 7661.45 687.894  14
  -5  -4   1 19066.2 1126.43   3
  -5  -4   1 20818.1 1137.89  14
  -5  -4   2 2036.13 392.615   3
  -5  -4   2 1622.08 334.049  14
  -5  -4   3 22975.2 1275.24   3
  -5  -4   3 20082.6 1120.72  14
  -5  -4   4 13417.0 995.030   3
  -5  -4   4 14742.0 736.838   6
  -5  -4   4 13143.5 910.115  14
  -5  -4   5 7485.38 759.339   3
  -5  -4   5 7088.85 529.464   6
  -5  -4   5 8699.71 741.257  14
  -5  -4   6 21084.3 988.760   6
  -5  -4   6 19945.7 1273.85   3
  -5  -4   6 18985.3 987.303  19
  -5  -4   6 21048.9 1188.79  14
  -5  -4   7 1731.29 419.306   3
  -5  -4   7 1713.01 303.733   6
  -5  -4   7 2563.11 442.963  14
  -5  -4   8 12086.8 1034.12   3
  -5  -4   8 11578.1 814.554   6
  -5  -4   8 12705.8 965.642  14
  -5  -4   9 10548.1 992.356   3
  -5  -4   9 12735.0 898.643   6
  -5  -4   9 11464.1 937.691  14
  -5  -4  10 1702.76 410.871   3
  -5  -4  10 971.262 305.401  14
  -5  -4  11 22466.8 1525.25   3
  -5  -4  11 23075.1 1414.96  14
  -5  -4  12 3537.40 620.734   3
  -5  -3 -16 13219.0 1233.86  11
  -5  -3 -15 5702.76 866.120  10
  -5  -3 -14 8953.81 1068.59  10
  -5  -3 -13 20102.9 1521.92  10
  -5  -3 -13 17681.3 1163.88  12
  -5  -3 -12-2.07353 252.087  10
  -5  -3 -12 18.1733 148.367  12
  -5  -3 -12 605.212 337.565  14
  -5  -3 -11 24716.0 1565.06  10
  -5  -3 -11 23631.7 1586.28  14
  -5  -3 -11 22920.2 1236.69  12
  -5  -3 -10 19490.5 1330.95  10
  -5  -3 -10 18146.7 1053.17  12
  -5  -3 -10 18949.8 1372.45  14
  -5  -3  -9 2571.55 327.568   3
  -5  -3  -9 2257.21 442.910  10
  -5  -3  -9 1674.99 319.822  12
  -5  -3  -9 2067.30 443.391  14
  -5  -3  -8 56369.3 1680.27   3
  -5  -3  -8 55496.5 2157.34  10
  -5  -3  -8 56696.4 1832.11  12
  -5  -3  -8 53396.2 2236.66  14
  -5  -3  -7 2842.04 359.524   3
  -5  -3  -7 2511.37 429.409  10
  -5  -3  -7 3245.22 400.853  12
  -5  -3  -7 3287.47 526.901  14
  -5  -3  -6 34126.6 1276.85   1
  -5  -3  -6 37471.9 1361.77   3
  -5  -3  -6 36129.3 1567.97  10
  -5  -3  -6 32829.2 1613.63  14
  -5  -3  -6 36893.1 1355.68  12
  -5  -3  -5 28568.7 1193.75   3
  -5  -3  -5 28850.5 1324.55  10
  -5  -3  -5 27683.5 1433.12  14
  -5  -3  -5 26782.7 1114.66  12
  -5  -3  -4 1505.19 294.005   3
  -5  -3  -4 1192.52 260.272  10
  -5  -3  -4 1024.22 218.681  12
  -5  -3  -4 1185.78 298.384  14
  -5  -3  -3 84603.8 2302.89   3
  -5  -3  -3 80193.1 2478.58  14
  -5  -3  -2 27867.3 1226.15   3
  -5  -3  -2 23483.1 1230.15  14
  -5  -3  -1 28707.9 1269.92   3
  -5  -3  -1 26403.1 1276.83  14
  -5  -3   0 68838.3 2138.99   3
  -5  -3   0 66843.0 2131.85  14
  -5  -3   1 274.711 184.321   3
  -5  -3   1 588.008 207.189  14
  -5  -3   2 56608.2 2062.48   9
  -5  -3   2 55597.3 1908.25  14
  -5  -3   3 28964.7 887.324   6
  -5  -3   3 27495.3 1423.84   9
  -5  -3   3 27787.7 1304.40  14
  -5  -3   4 16192.2 1102.78   9
  -5  -3   4 16537.9 703.173   6
  -5  -3   4 17743.8 1032.86  14
  -5  -3   4 16351.9 574.587  13
  -5  -3   5 35780.4 1713.99   9
  -5  -3   5 39376.5 1227.76   6
  -5  -3   5 41075.1 1657.37  14
  -5  -3   6 1396.08 240.301   6
  -5  -3   6 1006.17 325.388   9
  -5  -3   6 1020.87 286.259  14
  -5  -3   7 20643.1 968.734   6
  -5  -3   7 16937.7 1200.12   9
  -5  -3   7 17642.8 1115.72  14
  -5  -3   8 12032.4 1038.29   9
  -5  -3   8 13064.9 821.552   6
  -5  -3   8 10934.1 901.209  14
  -5  -3   9 6851.19 786.518   9
  -5  -3   9 6951.33 638.523   6
  -5  -3   9 7349.02 744.899  14
  -5  -3  10 16368.5 1255.64   9
  -5  -3  10 17833.8 1211.16  14
  -5  -3  11 1675.94 447.475   9
  -5  -3  11 2158.69 469.449  14
  -5  -3  12 15375.6 1200.80  14
  -5  -3  13 6199.00 830.325   3
  -5  -2 -16 5.65418 291.348  10
  -5  -2 -16 365.120 193.438  12
  -5  -2 -16 621.616 279.984  11
  -5  -2 -15 6184.49 934.830  10
  -5  -2 -15 6430.46 787.574  12
  -5  -2 -14 15045.0 1377.13  10
  -5  -2 -14 17918.2 1254.42  12
  -5  -2 -13 354.445 277.649  10
  -5  -2 -13 149.958 176.263  12
  -5  -2 -12 27798.9 1747.12  10
  -5  -2 -12 28485.2 1733.53  14
  -5  -2 -12 27974.1 1470.39  12
  -5  -2 -11 5272.65 726.013  10
  -5  -2 -11 5534.12 621.181  12
  -5  -2 -11 5012.32 697.466  14
  -5  -2 -10 19296.2 1324.02  10
  -5  -2 -10 18444.9 1095.39  12
  -5  -2 -10 19192.4 1337.80  14
  -5  -2  -9 44919.6 1975.59  10
  -5  -2  -9 44255.8 1690.22  12
  -5  -2  -9 41700.7 1947.02  14
  -5  -2  -8 126.037 121.852   3
  -5  -2  -8 284.628 227.529  10
  -5  -2  -8 175.095 195.429  14
  -5  -2  -8 147.950 160.407  12
  -5  -2  -7 60076.8 1634.67   3
  -5  -2  -7 56887.6 2110.28  10
  -5  -2  -7 56599.8 1845.18  12
  -5  -2  -7 57339.1 2173.40  14
  -5  -2  -6 20134.3 906.047   3
  -5  -2  -6 21773.3 1196.86  10
  -5  -2  -6 21441.2 1237.12  14
  -5  -2  -6 21126.9 1025.79  12
  -5  -2  -5 4828.79 440.439   3
  -5  -2  -5 5508.65 479.502   1
  -5  -2  -5 6057.48 607.405  10
  -5  -2  -5 5934.16 624.079  14
  -5  -2  -5 5566.89 497.881  12
  -5  -2  -4 80355.8 2081.87   3
  -5  -2  -4 78288.9 2401.49  14
  -5  -2  -4 75347.1 2073.32  12
  -5  -2  -3 1691.83 279.719   3
  -5  -2  -3 1548.81 268.376  12
  -5  -2  -3 2190.54 375.811  14
  -5  -2  -2 60809.5 1818.66   3
  -5  -2  -2 55802.7 1875.96   9
  -5  -2  -2 57867.3 1940.60  14
  -5  -2  -1 51950.2 1807.11   9
  -5  -2  -1 49469.4 1750.40  14
  -5  -2   0 5039.38 537.526   9
  -5  -2   0 5633.73 548.693  14
  -5  -2   1 77574.9 2388.85   9
  -5  -2   1 80234.1 2311.94  14
  -5  -2   2 7592.54 698.464   9
  -5  -2   2 7225.50 624.983  14
  -5  -2   3 35316.7 1581.73   9
  -5  -2   3 38149.9 912.946   6
  -5  -2   3 36350.1 1481.29  14
  -5  -2   4 49073.5 1212.81   6
  -5  -2   4 47323.2 1897.04   9
  -5  -2   4 47470.1 1251.99  13
  -5  -2   4 49998.2 1801.04  14
  -5  -2   5 2286.32 256.655   6
  -5  -2   5 3113.71 483.845   9
  -5  -2   5 2045.98 366.372  14
  -5  -2   5 2534.48 238.101  13
  -5  -2   6 49183.9 2022.32   9
  -5  -2   6 51722.6 1480.17   6
  -5  -2   6 51620.4 1919.89  14
  -5  -2   7 9612.13 633.643   6
  -5  -2   7 9016.82 850.620   9
  -5  -2   7 10604.4 848.888  14
  -5  -2   8 10997.1 730.815   6
  -5  -2   8 11374.0 980.234   9
  -5  -2   8 10634.0 884.466  14
  -5  -2   9 26698.3 1245.71   6
  -5  -2   9 25892.0 1532.56   9
  -5  -2   9 24685.8 1403.54  14
  -5  -2  10-106.821 146.574   6
  -5  -2  10 320.868 260.820   9
  -5  -2  10-38.1435 181.352  14
  -5  -2  11 20340.8 1414.69   9
  -5  -2  11 19987.8 1342.94  14
  -5  -2  12 2506.17 545.460   9
  -5  -2  12 3130.81 558.024  14
  -5  -2  13 1309.25 395.656  14
  -5  -2  14 9575.76 1037.09  14
  -5  -1 -17 175.551 259.876  12
  -5  -1 -16 7095.31 1037.82  10
  -5  -1 -16 7232.94 893.682  12
  -5  -1 -15 13417.3 1348.95  10
  -5  -1 -15 14376.1 1197.76  12
  -5  -1 -14 4132.00 733.074  10
  -5  -1 -14 3581.42 594.100  12
  -5  -1 -13 14161.2 1284.62  10
  -5  -1 -13 16072.5 1176.48  12
  -5  -1 -12 348.699 262.020  10
  -5  -1 -12 304.425 157.408  12
  -5  -1 -12 969.794 342.911  14
  -5  -1 -11 22007.4 1482.28  10
  -5  -1 -11 20441.3 1242.58  12
  -5  -1 -11 22455.8 1427.13  14
  -5  -1 -10 19906.8 1348.29  10
  -5  -1 -10 21467.5 1347.45  14
  -5  -1 -10 20111.0 1186.57  12
  -5  -1  -9 4888.65 641.141  10
  -5  -1  -9 4408.72 539.976  12
  -5  -1  -9 4372.72 611.247  14
  -5  -1  -8 47803.8 1212.00   3
  -5  -1  -8 46891.9 1966.58  10
  -5  -1  -8 48874.2 1951.71  14
  -5  -1  -8 44391.1 1706.01  12
  -5  -1  -7 2749.17 285.352   3
  -5  -1  -7 3656.80 505.259  10
  -5  -1  -7 2613.32 388.825  12
  -5  -1  -7 2702.47 443.421  14
  -5  -1  -6 37336.3 1165.62   3
  -5  -1  -6 36210.4 1589.15  10
  -5  -1  -6 37705.1 1597.81  14
  -5  -1  -6 36053.3 1414.45  12
  -5  -1  -5 37749.7 1213.79   3
  -5  -1  -5 35802.2 1361.81   1
  -5  -1  -5 39640.5 1593.91  14
  -5  -1  -5 35722.7 1376.53  12
  -5  -1  -4 11683.1 715.735   1
  -5  -1  -4 12312.4 677.214   3
  -5  -1  -4 11259.4 717.154   9
  -5  -1  -4 10995.8 787.169  14
  -5  -1  -4 10816.7 713.182  12
  -5  -1  -3 85966.3 2200.69   1
  -5  -1  -3 84426.6 2287.03   9
  -5  -1  -3 89126.7 2448.77  14
  -5  -1  -3 85691.2 2232.17  12
  -5  -1  -2 18800.3 982.936   9
  -5  -1  -2 21128.6 1053.54  14
  -5  -1  -2 17454.7 887.086  12
  -5  -1  -1 28081.0 1242.97   9
  -5  -1  -1 27650.7 1220.40  14
  -5  -1   0 61898.7 1784.86   1
  -5  -1   0 63209.8 2019.52   9
  -5  -1   0 64232.0 1966.87  14
  -5  -1   1 3599.46 389.929   1
  -5  -1   1 2850.75 410.788   9
  -5  -1   1 4087.74 463.319  14
  -5  -1   2 34365.6 1495.88   9
  -5  -1   2 37513.8 1456.46  14
  -5  -1   3 36303.9 1569.22   9
  -5  -1   3 35868.5 801.284   6
  -5  -1   3 34751.9 1437.72  14
  -5  -1   4 15669.3 577.807   6
  -5  -1   4 16265.5 1044.48   9
  -5  -1   4 16028.6 727.688  13
  -5  -1   4 16459.1 984.158  14
  -5  -1   5 53833.0 2057.66   9
  -5  -1   5 56015.4 1407.32   6
  -5  -1   5 54850.3 1485.78  13
  -5  -1   5 55437.6 1949.96  14
  -5  -1   6 1792.72 255.306   6
  -5  -1   6 1357.30 358.400   9
  -5  -1   6 1165.62 312.126  14
  -5  -1   6 1580.11 229.302  13
  -5  -1   7 22607.8 980.056   6
  -5  -1   7 23149.8 1363.42   9
  -5  -1   7 22691.6 1266.06  14
  -5  -1   8 19673.1 975.930   6
  -5  -1   8 20108.5 1288.23   9
  -5  -1   8 18019.4 1165.12  14
  -5  -1   9 7622.64 634.801   6
  -5  -1   9 6651.53 767.038   9
  -5  -1   9 7477.90 766.179  14
  -5  -1  10 28144.1 1341.16   6
  -5  -1  10 25999.1 1560.43   9
  -5  -1  10 23495.9 1444.00  14
  -5  -1  11 2400.60 504.459   9
  -5  -1  11 2711.30 507.999  14
  -5  -1  12 5623.39 752.795   9
  -5  -1  12 6095.53 787.749  14
  -5  -1  13 12723.8 1156.09  14
  -5  -1  14-57.3457 222.254  14
  -5   0 -16 1252.64 532.962  10
  -5   0 -16 1737.15 443.916  12
  -5   0 -15 11478.7 1238.74  10
  -5   0 -15 11169.0 1090.98  12
  -5   0 -14 10741.7 1166.27  10
  -5   0 -14 11661.0 1075.54  12
  -5   0 -13 77.5212 251.156  10
  -5   0 -13 175.244 211.054  12
  -5   0 -12 20020.6 1483.99  10
  -5   0 -12 19199.9 1287.06  12
  -5   0 -12 23203.5 1435.76  14
  -5   0 -11 9128.03 952.789  10
  -5   0 -11 9615.09 882.610  14
  -5   0 -11 10067.8 889.250  12
  -5   0 -10 10536.2 968.076  10
  -5   0 -10 8702.28 814.069  14
  -5   0 -10 9453.37 820.942  12
  -5   0  -9 27426.0 1538.52  10
  -5   0  -9 27226.6 1417.86  14
  -5   0  -9 24197.0 1301.78  12
  -5   0  -8 2325.04 449.079  10
  -5   0  -8 2960.38 440.570  14
  -5   0  -8 2793.01 421.491  12
  -5   0  -7 42796.9 1104.26   3
  -5   0  -7 43815.5 1830.57  10
  -5   0  -7 47289.0 1780.87  14
  -5   0  -7 38921.3 1584.08  12
  -5   0  -6 20527.9 773.313   3
  -5   0  -6 19735.3 1154.54  10
  -5   0  -6 20119.9 1059.04  12
  -5   0  -6 21648.8 1137.94  14
  -5   0  -5 7922.09 634.171   1
  -5   0  -5 8018.70 560.376   9
  -5   0  -5 8268.86 675.199  14
  -5   0  -5 7964.30 631.585  12
  -5   0  -4 58212.3 1816.54   1
  -5   0  -4 59427.1 1742.48   9
  -5   0  -4 56219.0 1795.92  12
  -5   0  -4 61784.5 1930.29  14
  -5   0  -3 1620.22 282.007   1
  -5   0  -3 1296.02 266.598   9
  -5   0  -3 1183.13 246.049  12
  -5   0  -3 1299.05 279.959  14
  -5   0  -2 54346.3 1680.53   1
  -5   0  -2 52851.7 1708.42   9
  -5   0  -2 55619.6 1768.15  14
  -5   0  -2 52654.2 1666.25  12
  -5   0  -1 25653.6 1100.92   1
  -5   0  -1 26337.1 1180.87   9
  -5   0  -1 28981.1 1224.00  14
  -5   0  -1 27794.2 1142.72  12
  -5   0   0 13893.9 791.873   1
  -5   0   0 12675.1 827.416   9
  -5   0   0 13806.0 830.459  14
  -5   0   1 51205.5 1671.58   1
  -5   0   1 57114.9 1889.76   9
  -5   0   1 55985.8 1800.58  14
  -5   0   2 16686.3 996.831   9
  -5   0   2 15847.2 924.646  14
  -5   0   3 42868.7 940.803   6
  -5   0   3 40888.2 1670.52   9
  -5   0   3 39909.7 1569.35  14
  -5   0   4 47361.2 1169.34   6
  -5   0   4 47346.8 1847.97   9
  -5   0   4 48303.2 1766.01  14
  -5   0   5 1217.96 191.686   6
  -5   0   5 1076.95 309.683   9
  -5   0   5 1283.15 301.788  14
  -5   0   6 41384.3 1284.21   6
  -5   0   6 41648.7 1806.20   9
  -5   0   6 38925.9 1672.08  14
  -5   0   7 10478.4 665.306   6
  -5   0   7 10409.6 920.860   9
  -5   0   7 10476.5 655.557  13
  -5   0   7 8785.43 791.698  14
  -5   0   8 7307.96 594.166   6
  -5   0   8 6343.04 744.116   9
  -5   0   8 5935.00 503.251  13
  -5   0   8 6556.96 712.665  14
  -5   0   9 38712.8 1524.48   6
  -5   0   9 35921.8 1814.75   9
  -5   0   9 37846.7 1799.76  14
  -5   0  10 537.328 194.053   6
  -5   0  10 869.778 349.495   9
  -5   0  10 671.340 291.947  14
  -5   0  11 16819.7 1101.12   6
  -5   0  11 16755.9 1286.41   9
  -5   0  11 19627.1 1366.31  14
  -5   0  12 8144.01 923.746   9
  -5   0  12 9922.54 1006.81  14
  -5   0  13 2715.75 557.221   9
  -5   0  13 2209.38 517.873  14
  -5   0  14 14445.0 1305.09  14
  -5   1 -16 6974.24 996.172  10
  -5   1 -16 5660.85 818.468  12
  -5   1 -15 6917.52 968.263  10
  -5   1 -15 7187.43 887.604  12
  -5   1 -14 1376.32 511.072  10
  -5   1 -14 1839.74 448.548  12
  -5   1 -13 10063.0 1084.48  10
  -5   1 -13 8086.77 889.239  12
  -5   1 -12 999.960 405.068  10
  -5   1 -12 679.954 284.352  14
  -5   1 -12 885.057 300.427  12
  -5   1 -11 12978.8 1140.01  10
  -5   1 -11 12767.7 1031.26  12
  -5   1 -11 13595.2 1015.68  14
  -5   1 -10 13915.0 1125.19  10
  -5   1 -10 11986.0 968.218  12
  -5   1 -10 14131.4 991.903  14
  -5   1  -9 131.095 225.497  10
  -5   1  -9 163.510 203.848  12
  -5   1  -9 33.5742 155.352  14
  -5   1  -8 44788.3 1938.41  10
  -5   1  -8 41041.1 1715.96  12
  -5   1  -8 46087.1 1760.76  14
  -5   1  -7 7236.06 366.058   3
  -5   1  -7 8121.96 490.460   9
  -5   1  -7 8456.51 784.014  10
  -5   1  -7 8224.82 715.886  12
  -5   1  -7 8281.25 686.154  14
  -5   1  -6 10827.9 611.525   9
  -5   1  -6 9753.93 746.719  12
  -5   1  -6 10394.3 753.496  14
  -5   1  -5 28558.4 1293.25   1
  -5   1  -5 31038.5 1131.00   9
  -5   1  -5 32544.4 1329.24  14
  -5   1  -5 30434.0 1317.40  12
  -5   1  -4 1155.75 259.590   1
  -5   1  -4 923.035 206.945   9
  -5   1  -4 1097.43 251.087  12
  -5   1  -4 1691.49 294.617  14
  -5   1  -3 53573.5 1759.67   1
  -5   1  -3 53155.8 1659.62   9
  -5   1  -3 53467.0 1734.55  12
  -5   1  -3 55954.8 1753.30  14
  -5   1  -2 41402.5 959.722   6
  -5   1  -2 37832.3 1438.87   1
  -5   1  -2 40412.5 1454.58   9
  -5   1  -2 39996.9 1444.48  14
  -5   1  -2 40134.0 1440.76  12
  -5   1  -1 6553.11 556.894   1
  -5   1  -1 6080.20 270.632   6
  -5   1  -1 6099.76 551.037   9
  -5   1  -1 6509.07 545.795  12
  -5   1  -1 6718.94 563.044  14
  -5   1   0 55927.2 1002.46   2
  -5   1   0 53828.4 1742.24   1
  -5   1   0 53248.5 1804.23   9
  -5   1   0 55610.2 1035.96   6
  -5   1   0 56210.5 1777.79  14
  -5   1   1 1464.10 154.551   2
  -5   1   1 1547.46 290.219   1
  -5   1   1 1280.83 116.201   6
  -5   1   1 1235.80 280.238   9
  -5   1   1 1168.33 265.051  14
  -5   1   2 43676.7 1586.50   1
  -5   1   2 46414.2 1746.83   9
  -5   1   2 45784.4 1637.64  14
  -5   1   3 24049.1 1251.10   9
  -5   1   3 21989.7 1127.09  15
  -5   1   3 21949.2 1001.78  13
  -5   1   3 22675.0 1143.67  14
  -5   1   4 10799.0 853.389   9
  -5   1   4 12165.8 863.436  15
  -5   1   4 11430.4 718.275  13
  -5   1   4 12172.6 848.999  14
  -5   1   5 47155.3 1904.34   9
  -5   1   5 44856.8 1818.65  15
  -5   1   5 46477.1 1558.03  13
  -5   1   5 47462.7 1806.65  14
  -5   1   6 4048.66 567.348   9
  -5   1   6 4638.93 565.849  14
  -5   1   6 5073.90 496.631  13
  -5   1   6 5223.43 627.262  15
  -5   1   7 15047.7 1102.48   9
  -5   1   7 17015.8 875.478   6
  -5   1   7 16958.2 1170.94  15
  -5   1   7 14459.9 855.005  13
  -5   1   7 14518.9 1035.15  14
  -5   1   8 34436.0 1756.81   9
  -5   1   8 36227.8 1424.88   6
  -5   1   8 35978.5 1815.43  15
  -5   1   8 36410.3 1432.12  13
  -5   1   8 35591.5 1712.16  14
  -5   1   9 4174.70 495.823   6
  -5   1   9 4240.61 627.018   9
  -5   1   9 4379.77 665.671  15
  -5   1   9 4155.46 594.990  14
  -5   1  10 28357.0 1672.58   9
  -5   1  10 35688.4 1567.01   6
  -5   1  10 32708.2 1867.72  15
  -5   1  10 33977.4 1787.70  14
  -5   1  11 4794.61 587.799   6
  -5   1  11 4288.20 674.330   9
  -5   1  11 4445.00 725.454  15
  -5   1  11 4947.87 709.432  14
  -5   1  12 6291.21 818.497   9
  -5   1  12 5526.20 777.155  14
  -5   1  13 17603.3 1406.62   9
  -5   1  13 17795.0 1438.30  14
  -5   1  14-344.581 302.383  14
  -5   2 -15 4175.86 800.299  10
  -5   2 -15 3795.57 678.648  12
  -5   2 -14 14557.2 1368.74  10
  -5   2 -14 15792.1 1305.39  12
  -5   2 -13 1216.45 418.715  10
  -5   2 -13 333.224 242.827  12
  -5   2 -12 16372.0 1333.42  10
  -5   2 -12 15853.3 1227.99  12
  -5   2 -11 9924.96 1007.82  10
  -5   2 -11 9376.09 906.363  12
  -5   2 -10 3746.26 598.962  10
  -5   2 -10 4070.89 587.437  12
  -5   2 -10 4218.59 522.671  14
  -5   2  -9 24216.9 1464.15  10
  -5   2  -9 23880.2 1359.23  12
  -5   2  -9 22272.4 1171.83  14
  -5   2  -8 223.654 217.168  10
  -5   2  -8-167.568 170.825  12
  -5   2  -8-221.795 153.008  14
  -5   2  -7 16514.3 709.078   9
  -5   2  -7 16409.0 1107.64  10
  -5   2  -7 14317.5 974.971  12
  -5   2  -7 15998.4 923.131  14
  -5   2  -6 12114.2 654.889   9
  -5   2  -6 11104.7 827.235  12
  -5   2  -6 12752.9 797.440  14
  -5   2  -5 1953.81 351.546   1
  -5   2  -5 1865.86 184.581   2
  -5   2  -5 2144.70 292.018   9
  -5   2  -5 1475.62 312.967  12
  -5   2  -5 1722.75 298.777  14
  -5   2  -4 57489.4 1933.66   1
  -5   2  -4 62845.7 1223.29   2
  -5   2  -4 58220.1 1734.73   9
  -5   2  -4 56587.6 1893.80  12
  -5   2  -4 59746.8 1811.82  14
  -5   2  -3 10962.0 352.183   2
  -5   2  -3 9187.72 709.623   1
  -5   2  -3 10826.7 703.267   9
  -5   2  -3 9310.24 692.850  12
  -5   2  -3 10507.9 693.957  14
  -5   2  -2 40270.6 806.110   2
  -5   2  -2 38599.8 1489.84   1
  -5   2  -2 45150.1 1536.49   9
  -5   2  -2 37513.9 1425.69  12
  -5   2  -2 38209.8 1390.40  14
  -5   2  -1 34177.3 1383.61   1
  -5   2  -1 35258.7 1402.19   9
  -5   2  -1 33712.4 1316.58  12
  -5   2  -1 35567.1 1337.91  14
  -5   2   0 2082.90 344.531   1
  -5   2   0 2458.22 367.862   9
  -5   2   0 2827.44 334.738  15
  -5   2   0 2534.35 359.375  14
  -5   2   1 58282.0 1964.89   9
  -5   2   1 56123.5 1853.41   1
  -5   2   1 54525.4 1717.65  15
  -5   2   1 57277.2 1824.75  14
  -5   2   2 21743.3 1172.60   9
  -5   2   2 20863.5 965.954   8
  -5   2   2 19923.3 1063.08   1
  -5   2   2 23564.2 1108.86  15
  -5   2   2 21130.7 1042.30  13
  -5   2   2 22178.2 1100.67  14
  -5   2   3 25053.6 1133.10   8
  -5   2   3 25318.2 1313.99   9
  -5   2   3 25372.4 1225.20  15
  -5   2   3 25936.8 1169.63  13
  -5   2   3 25638.0 1232.53  14
  -5   2   4 48936.9 1918.13   9
  -5   2   4 46553.3 1793.21  15
  -5   2   4 46315.4 1645.20  13
  -5   2   4 50222.2 1832.41  14
  -5   2   5-64.3599 144.309   9
  -5   2   5 172.739 174.992  14
  -5   2   5 168.740 192.139  15
  -5   2   5 45.0869 109.030  13
  -5   2   6 35362.1 1717.48   9
  -5   2   6 39021.9 1762.61  15
  -5   2   6 37460.2 1675.44  14
  -5   2   6 37965.3 1508.04  13
  -5   2   7 9899.08 904.603   9
  -5   2   7 8082.86 827.038  15
  -5   2   7 9071.00 836.266  14
  -5   2   7 11122.8 802.197  13
  -5   2   8 14911.6 1149.73   9
  -5   2   8 16143.6 1216.32  15
  -5   2   8 14851.9 954.331  13
  -5   2   8 17260.5 1192.47  14
  -5   2   9 33287.1 1793.07   9
  -5   2   9 34608.1 1861.32  15
  -5   2   9 32397.0 1727.21  14
  -5   2   9 34266.3 1528.32  13
  -5   2  10 156.095 205.480   6
  -5   2  10 130.494 211.289   9
  -5   2  10 226.210 214.119  14
  -5   2  10-157.915 234.531  15
  -5   2  11 15480.5 1262.68   9
  -5   2  11 15463.4 1090.66   6
  -5   2  11 13711.7 1265.34  15
  -5   2  11 14469.0 1219.67  14
  -5   2  12 13089.7 1202.87   9
  -5   2  12 11878.7 1218.42  15
  -5   2  12 10998.6 1104.85  14
  -5   2  13 3544.34 648.080   9
  -5   2  13 5476.53 826.186  14
  -5   2  13 5254.97 850.104  15
  -5   3 -15 19358.2 1612.58  10
  -5   3 -14 2070.74 534.571  10
  -5   3 -14 3407.26 652.209  12
  -5   3 -13 21983.5 1619.68  10
  -5   3 -13 19196.9 1448.34  12
  -5   3 -12 5199.15 775.642  10
  -5   3 -12 3864.91 625.014  12
  -5   3 -11 17264.6 1342.61  10
  -5   3 -11 18376.5 1310.47  12
  -5   3 -10 33076.0 1798.01  10
  -5   3 -10 30661.6 1659.27  12
  -5   3  -9-6.88422 225.285  10
  -5   3  -9 132.857 184.741  12
  -5   3  -8 39006.2 1336.00   2
  -5   3  -8 38987.6 1836.52  10
  -5   3  -8 39569.8 1462.61  14
  -5   3  -8 39048.1 1756.38  12
  -5   3  -7 16234.4 771.867   2
  -5   3  -7 17953.0 1175.30  10
  -5   3  -7 17156.9 914.239  14
  -5   3  -7 16064.2 1064.69  12
  -5   3  -6 11655.1 888.675   1
  -5   3  -6 12943.7 629.065   2
  -5   3  -6 11216.2 650.040   9
  -5   3  -6 10930.4 710.243  14
  -5   3  -6 11432.5 862.976  12
  -5   3  -5 29535.0 1413.67   1
  -5   3  -5 34615.7 1026.32   2
  -5   3  -5 34230.0 1248.43   9
  -5   3  -5 33155.8 1463.58  12
  -5   3  -5 33859.1 1283.92  14
  -5   3  -4 169.972 83.9104   2
  -5   3  -4 500.284 204.028   1
  -5   3  -4 288.754 133.487   9
  -5   3  -4 312.552 166.979  12
  -5   3  -4 169.134 106.168  14
  -5   3  -3 42564.9 1653.30   1
  -5   3  -3 45697.2 1127.08   2
  -5   3  -3 43590.3 938.223   8
  -5   3  -3 44650.1 1564.65   9
  -5   3  -3 43600.5 1606.16  12
  -5   3  -3 44309.6 1483.86  14
  -5   3  -2 13393.8 838.250   9
  -5   3  -2 12800.8 521.617   8
  -5   3  -2 11951.8 822.466   1
  -5   3  -2 12336.2 596.438  15
  -5   3  -2 12798.3 807.868  12
  -5   3  -2 12838.0 756.350  14
  -5   3  -1 9682.21 512.974   8
  -5   3  -1 8603.31 691.872   9
  -5   3  -1 10888.5 780.648   1
  -5   3  -1 10302.0 602.193  15
  -5   3  -1 9296.73 675.914  12
  -5   3  -1 9884.27 674.044  14
  -5   3   0 37433.4 1205.21   8
  -5   3   0 40038.3 1593.91   9
  -5   3   0 36357.3 1487.02   1
  -5   3   0 38577.6 1331.89  15
  -5   3   0 40285.3 1464.34  14
  -5   3   0 38722.1 1425.97  12
  -5   3   1 5247.05 458.681   8
  -5   3   1 5071.54 574.128   9
  -5   3   1 5282.11 547.827   1
  -5   3   1 6127.42 531.186  15
  -5   3   1 4558.23 508.136  13
  -5   3   1 5165.79 510.302  14
  -5   3   2 61082.8 1849.16   8
  -5   3   2 64781.5 2192.31   9
  -5   3   2 61314.8 2031.96   1
  -5   3   2 62064.7 1968.18  15
  -5   3   2 58760.1 1968.20  13
  -5   3   2 61807.8 1983.73  14
  -5   3   3 24379.5 1325.13   9
  -5   3   3 25916.0 1187.10   8
  -5   3   3 23995.9 1209.27  15
  -5   3   3 24762.1 1218.06  13
  -5   3   3 26856.5 1272.66  14
  -5   3   4 8312.61 704.955   8
  -5   3   4 6980.54 718.266   9
  -5   3   4 8586.94 748.579  15
  -5   3   4 7244.19 676.116  14
  -5   3   4 8042.72 690.423  13
  -5   3   5 58069.5 2236.57   9
  -5   3   5 59754.6 2116.51   8
  -5   3   5 57374.8 2137.77  15
  -5   3   5 58568.7 2023.48  13
  -5   3   5 60107.2 2147.22  14
  -5   3   6 6341.54 688.636   8
  -5   3   6 6278.25 725.862   9
  -5   3   6 5848.99 677.349  15
  -5   3   6 6828.96 659.000  13
  -5   3   6 6455.26 689.192  14
  -5   3   7 21142.4 1324.68   8
  -5   3   7 21387.8 1377.11   9
  -5   3   7 20868.6 1350.12  15
  -5   3   7 20725.4 1194.51  13
  -5   3   7 21702.9 1327.55  14
  -5   3   8 28263.6 1640.86   9
  -5   3   8 29137.6 1640.31   8
  -5   3   8 28357.7 1647.40  15
  -5   3   8 27439.2 1415.91  13
  -5   3   8 28353.3 1583.89  14
  -5   3   9 1605.80 434.918   9
  -5   3   9 1984.46 471.016  14
  -5   3   9 959.542 354.011  15
  -5   3   9 865.023 272.912  13
  -5   3  10 24549.6 1611.55   9
  -5   3  10 23956.8 1639.81  15
  -5   3  10 23737.6 1548.00  14
  -5   3  11 7032.83 871.531   9
  -5   3  11 5797.73 788.277  14
  -5   3  11 4760.41 767.940  15
  -5   3  12 9776.89 1063.78   9
  -5   3  12 9101.47 1034.19  14
  -5   3  12 9249.82 1117.18  15
  -5   3  13 13251.1 1265.11   9
  -5   3  13 11957.0 1295.02  15
  -5   3  13 13366.0 1293.91  14
  -5   4 -15 3957.39 756.723  10
  -5   4 -14 7511.13 982.681  10
  -5   4 -14 8796.24 1055.91  12
  -5   4 -13 264.455 241.608  10
  -5   4 -13 342.423 311.401  12
  -5   4 -12 16603.2 1362.77  10
  -5   4 -12 16056.7 1308.22  12
  -5   4 -11 17045.5 1332.57  10
  -5   4 -11 14624.4 1206.25  12
  -5   4 -10 3001.51 563.899  10
  -5   4 -10 4522.19 662.228  12
  -5   4  -9 48053.1 1681.39   2
  -5   4  -9 46629.0 2128.10  10
  -5   4  -9 48185.4 2093.43  12
  -5   4  -8 1725.55 290.603   2
  -5   4  -8 875.669 313.611  10
  -5   4  -8 947.147 311.011  12
  -5   4  -7 26647.7 1082.41   2
  -5   4  -7 23581.9 1360.86   1
  -5   4  -7 25058.6 1431.46  10
  -5   4  -7 21459.3 1286.93  12
  -5   4  -6 32184.4 1556.43   1
  -5   4  -6 33190.1 1169.94   2
  -5   4  -6 32820.7 1225.76   9
  -5   4  -6 30570.2 1180.18  14
  -5   4  -6 30109.1 1474.60  12
  -5   4  -5 1773.94 371.535   1
  -5   4  -5 1907.52 265.855   2
  -5   4  -5 1650.05 286.609   9
  -5   4  -5 1760.76 347.104  12
  -5   4  -5 2254.40 309.081  14
  -5   4  -4 53014.6 1962.63   1
  -5   4  -4 54295.9 1489.53   2
  -5   4  -4 58233.7 1836.07   9
  -5   4  -4 56734.3 1671.01  14
  -5   4  -4 52422.3 1901.81  12
  -5   4  -3 15141.4 625.321   8
  -5   4  -3 16921.4 966.637   9
  -5   4  -3 17441.2 1055.68   1
  -5   4  -3 16870.4 648.851  15
  -5   4  -3 17608.9 1002.08  12
  -5   4  -3 17176.0 866.144  14
  -5   4  -2 10918.5 562.009   8
  -5   4  -2 11196.2 805.908   9
  -5   4  -2 11535.5 833.952   1
  -5   4  -2 10502.9 577.453  15
  -5   4  -2 12462.0 819.396  12
  -5   4  -2 9941.30 664.369  14
  -5   4  -1 24988.4 957.580   8
  -5   4  -1 25112.6 1252.92   9
  -5   4  -1 24945.2 1247.73   1
  -5   4  -1 24641.9 999.754  15
  -5   4  -1 24796.2 1265.01  13
  -5   4  -1 23572.3 1127.47  12
  -5   4  -1 24921.4 1104.74  14
  -5   4   0 251.986 159.821   1
  -5   4   0 791.183 192.514   8
  -5   4   0 819.510 273.767   9
  -5   4   0 617.066 196.586  14
  -5   4   0 463.095 172.302  15
  -5   4   0 702.045 210.730  12
  -5   4   0 701.222 217.998  13
  -5   4   1 37467.6 1635.08   9
  -5   4   1 33942.8 1300.54   8
  -5   4   1 34072.6 1489.66   1
  -5   4   1 35719.8 1392.07  15
  -5   4   1 32845.2 1485.65  13
  -5   4   1 35428.0 1417.80  14
  -5   4   2 8645.44 669.171   8
  -5   4   2 8249.69 771.429   9
  -5   4   2 9233.36 759.690   1
  -5   4   2 8923.55 706.682  15
  -5   4   2 7945.03 717.787  13
  -5   4   2 9014.61 717.091  14
  -5   4   3 5850.04 576.232   8
  -5   4   3 5871.55 678.140   9
  -5   4   3 5556.22 586.939  15
  -5   4   3 6166.21 643.465  13
  -5   4   3 6630.13 633.011  14
  -5   4   4 35579.5 1709.71   9
  -5   4   4 31006.7 1451.48   8
  -5   4   4 32433.2 1530.28  15
  -5   4   4 28596.3 1423.29  13
  -5   4   4 31517.6 1486.38  14
  -5   4   5 1755.68 410.450   8
  -5   4   5 2065.22 431.788   9
  -5   4   5 1747.71 360.912  13
  -5   4   5 1483.04 368.569  15
  -5   4   5 2060.50 390.039  14
  -5   4   6 17321.5 1259.57   9
  -5   4   6 20808.8 1291.63   8
  -5   4   6 17527.5 1218.23  15
  -5   4   6 22475.6 1321.78  14
  -5   4   6 20822.1 1240.93  13
  -5   4   7 11167.8 981.568   8
  -5   4   7 8731.88 902.236   9
  -5   4   7 9793.18 937.097  15
  -5   4   7 11343.8 977.156  14
  -5   4   7 10533.4 900.678  13
  -5   4   8 3510.13 589.732   8
  -5   4   8 3549.90 611.375   9
  -5   4   8 3650.39 591.558  14
  -5   4   8 3167.96 567.387  15
  -5   4   8 3895.14 558.748  13
  -5   4   9 36563.8 1990.41   8
  -5   4   9 34770.1 1942.43   9
  -5   4   9 38966.7 2065.72  15
  -5   4   9 37335.7 1947.29  14
  -5   4   9 36530.5 1794.51  13
  -5   4  10 2072.73 504.882   8
  -5   4  10 2740.93 564.807   9
  -5   4  10 810.671 359.545  15
  -5   4  11 11422.0 1151.93   9
  -5   4  11 13095.3 1271.04  15
  -5   4  12 11650.4 1192.96   9
  -5   4  12 12396.5 1302.37  15
  -5   4  12 12849.3 1261.52  14
  -5   4  13-56.4610 223.117   9
  -5   5 -14 88.8157 226.756  10
  -5   5 -13 6457.22 895.602  10
  -5   5 -13 8309.02 1000.41  12
  -5   5 -12 5564.45 823.298  10
  -5   5 -12 4528.07 737.369  12
  -5   5 -11 4398.82 707.592  10
  -5   5 -11 4186.14 669.320  12
  -5   5 -10 18557.1 1369.90  10
  -5   5 -10 21875.6 1465.21  12
  -5   5  -9-98.0093 246.180  10
  -5   5  -9 289.606 298.281  12
  -5   5  -8 11819.1 801.273   2
  -5   5  -8 12259.6 1031.73   1
  -5   5  -8 10493.7 965.271  10
  -5   5  -8 10529.9 940.534  12
  -5   5  -7 17757.6 956.405   2
  -5   5  -7 16663.8 1168.18   1
  -5   5  -7 15096.5 1130.83  10
  -5   5  -7 15587.4 1126.23  12
  -5   5  -6 8858.03 643.037   2
  -5   5  -6 8658.44 812.900   1
  -5   5  -6 9269.99 672.039   9
  -5   5  -6 7167.04 728.810  12
  -5   5  -5 33189.4 1591.61   1
  -5   5  -5 31937.7 1231.51   2
  -5   5  -5 32965.3 1373.07   9
  -5   5  -5 35201.3 1585.52  12
  -5   5  -4 722.994 271.261   1
  -5   5  -4 1128.00 228.987   2
  -5   5  -4 641.630 199.238   9
  -5   5  -4 1280.76 304.450  12
  -5   5  -3 29495.3 1444.82   1
  -5   5  -3 30838.5 1398.48   9
  -5   5  -3 31719.1 1185.76  14
  -5   5  -3 28487.5 1351.70  12
  -5   5  -2 26029.6 1034.08   8
  -5   5  -2 26973.0 1343.36   9
  -5   5  -2 26139.6 1340.46   1
  -5   5  -2 28100.6 1043.67  15
  -5   5  -2 29500.6 1455.04  13
  -5   5  -2 26591.9 1248.39  12
  -5   5  -2 27687.9 1132.19  14
  -5   5  -1 4060.51 534.141   9
  -5   5  -1 3900.46 410.727   8
  -5   5  -1 4092.96 516.329   1
  -5   5  -1 4774.58 448.872  15
  -5   5  -1 3551.04 506.510  13
  -5   5  -1 4652.30 464.244  14
  -5   5  -1 4290.81 472.285  12
  -5   5   0 39508.9 1434.60   8
  -5   5   0 37424.3 1685.64   9
  -5   5   0 38592.5 1628.76   1
  -5   5   0 37916.6 1432.28  15
  -5   5   0 38702.2 1701.34  13
  -5   5   0 38475.7 1455.52  14
  -5   5   0 35275.7 1417.37  12
  -5   5   1 8598.75 679.248   8
  -5   5   1 9322.58 844.193   9
  -5   5   1 8237.54 736.106   1
  -5   5   1 7809.17 657.069  15
  -5   5   1 8869.92 794.042  13
  -5   5   1 9099.58 714.291  14
  -5   5   2 14356.7 923.034   8
  -5   5   2 14507.4 1077.38   9
  -5   5   2 15137.2 1007.30   1
  -5   5   2 14866.5 957.693  15
  -5   5   2 14013.8 921.414  14
  -5   5   2 12822.5 964.569  13
  -5   5   3 23108.6 1234.87   8
  -5   5   3 22769.7 1386.54   9
  -5   5   3 20661.0 1195.95  15
  -5   5   3 21059.0 1264.87  13
  -5   5   3 23027.7 1228.28  14
  -5   5   4 8.96559 167.864   8
  -5   5   4 151.316 210.446   9
  -5   5   4 376.414 219.908  14
  -5   5   4 68.1958 193.046  15
  -5   5   4 24.5294 157.550  13
  -5   5   5 17747.5 1276.01   9
  -5   5   5 16193.9 1125.82   8
  -5   5   5 14118.6 1077.08  15
  -5   5   5 15791.6 1097.46  14
  -5   5   5 15982.8 1128.92  13
  -5   5   6 7042.85 834.933   9
  -5   5   6 7701.02 802.411   8
  -5   5   6 7420.95 812.374  15
  -5   5   6 6555.33 729.367  13
  -5   5   6 8768.00 844.791  14
  -5   5   7 2724.06 539.877   9
  -5   5   7 3356.94 554.893   8
  -5   5   7 2667.61 489.823  14
  -5   5   7 2129.80 461.459  15
  -5   5   7 1567.14 391.690  13
  -5   5   8 24222.1 1622.05   9
  -5   5   8 22880.1 1529.83   8
  -5   5   8 23281.9 1557.84  15
  -5   5   8 21237.4 1397.58  13
  -5   5   9-7.74375 202.617   9
  -5   5   9-44.5258 247.732   8
  -5   5   9 98.9777 194.015  15
  -5   5   9 336.633 256.951  13
  -5   5  10 11118.4 1153.05   9
  -5   5  10 12069.0 1204.46   8
  -5   5  10 11342.7 1185.38  15
  -5   5  11 5165.08 841.134   8
  -5   5  11 4872.33 787.625   9
  -5   5  11 5021.40 831.294  15
  -5   5  12 2109.25 620.935   8
  -5   5  12 2105.42 572.327   9
  -5   6 -12 7806.17 979.676  12
  -5   6 -11 11635.1 1127.24  10
  -5   6 -11 12090.6 1170.38  12
  -5   6 -10 550.446 259.819   1
  -5   6 -10 949.825 358.875  10
  -5   6 -10 1148.89 401.082  12
  -5   6  -9 16752.7 1287.25   1
  -5   6  -9 17403.3 1292.74  10
  -5   6  -9 16380.2 1260.37  12
  -5   6  -8 5323.20 724.480   1
  -5   6  -8 6009.61 743.604  10
  -5   6  -8 6525.89 781.219  12
  -5   6  -7 8408.65 864.120   1
  -5   6  -7 8026.01 837.648  10
  -5   6  -7 7960.36 826.585  12
  -5   6  -6 18828.5 1034.43   2
  -5   6  -6 17418.4 1206.33   1
  -5   6  -6 19403.8 1261.12  10
  -5   6  -6 16886.8 1156.92  12
  -5   6  -5 12.1080 185.103   1
  -5   6  -5 109.793 117.972   2
  -5   6  -5 130.857 135.532   9
  -5   6  -5 108.486 154.858  12
  -5   6  -5 267.359 245.319  13
  -5   6  -4 31711.3 1313.72   2
  -5   6  -4 30746.6 1553.83   1
  -5   6  -4 31415.7 1472.08   9
  -5   6  -4 31065.6 1581.76  13
  -5   6  -4 29083.7 1436.68  12
  -5   6  -3 14729.3 1039.76   1
  -5   6  -3 15737.1 1051.14   9
  -5   6  -3 15746.8 1111.32  13
  -5   6  -3 15276.1 989.851  12
  -5   6  -2 16954.7 1102.33   1
  -5   6  -2 16621.8 1102.62   9
  -5   6  -2 17585.9 1176.35  13
  -5   6  -2 17350.2 1023.39  12
  -5   6  -1 24135.2 1312.38   1
  -5   6  -1 23499.3 1355.64   9
  -5   6  -1 26565.3 1188.75   8
  -5   6  -1 23649.5 1370.61  13
  -5   6  -1 25202.2 1205.03  12
  -5   6  -1 24455.5 1111.55  14
  -5   6   0-253.164 217.915   1
  -5   6   0-68.9185 160.995   8
  -5   6   0 68.3185 219.949   9
  -5   6   0-207.928 149.981  14
  -5   6   0-68.1744 166.833  13
  -5   6   0 101.478 129.294  15
  -5   6   0 2.56691 107.789  12
  -5   6   1 38596.8 1845.66   9
  -5   6   1 36177.3 1546.75   8
  -5   6   1 36639.1 1654.01   1
  -5   6   1 38292.2 1583.13  15
  -5   6   1 38277.2 1789.21  13
  -5   6   1 36691.8 1508.11  14
  -5   6   2 14383.2 995.462   8
  -5   6   2 17701.8 1254.75   9
  -5   6   2 17744.9 1099.11  15
  -5   6   2 14160.3 1081.07  13
  -5   6   2 15015.3 975.485  14
  -5   6   3 12462.7 955.390   8
  -5   6   3 10799.2 996.467   9
  -5   6   3 12312.6 952.565  15
  -5   6   3 11086.5 964.867  13
  -5   6   3 11986.8 908.907  14
  -5   6   4 35991.2 1909.16   9
  -5   6   4 37099.6 1756.10   8
  -5   6   4 36057.1 1743.60  15
  -5   6   4 38195.5 1718.80  14
  -5   6   4 36973.1 1834.50  13
  -5   6   5 2773.96 507.580   8
  -5   6   5 4415.83 689.502   9
  -5   6   5 4184.45 588.736  14
  -5   6   5 3114.97 542.131  15
  -5   6   5 3601.97 571.068  13
  -5   6   6 19729.6 1454.18   9
  -5   6   6 18691.4 1327.73   8
  -5   6   6 19592.9 1370.90  15
  -5   6   6 19634.4 1307.93  14
  -5   6   6 18804.2 1339.31  13
  -5   6   7 15524.3 1316.28   9
  -5   6   7 14878.0 1237.97   8
  -5   6   7 14847.5 1235.81  15
  -5   6   7 15161.9 1214.42  13
  -5   6   7 16226.7 1242.93  14
  -5   6   8 2186.50 511.383   8
  -5   6   8 2566.82 571.144   9
  -5   6   8 2137.28 486.675  13
  -5   6   8 2699.16 572.209  15
  -5   6   9 14913.7 1362.15   9
  -5   6   9 15697.4 1376.56   8
  -5   6   9 16521.5 1411.63  15
  -5   6   9 16550.6 1331.13  13
  -5   6  10 3629.68 715.386   8
  -5   6  10 2860.20 659.031   9
  -5   6  10 4257.59 770.344  15
  -5   6  11 3420.18 753.985   9
  -5   6  11 2409.52 602.833   8
  -5   7 -11 2937.29 637.832   1
  -5   7 -11 3181.16 650.606  12
  -5   7 -10 15117.8 1294.41   1
  -5   7 -10 15624.7 1315.27  12
  -5   7  -9 365.459 276.516   1
  -5   7  -9 220.682 243.809  13
  -5   7  -9 382.047 248.578  12
  -5   7  -8 14542.1 1195.90   1
  -5   7  -8 13865.9 1115.66  13
  -5   7  -8 13229.2 1136.86  12
  -5   7  -7 14234.9 1155.20   1
  -5   7  -7 14206.0 1118.74  10
  -5   7  -7 13629.6 1110.92  13
  -5   7  -7 15937.4 1184.55  12
  -5   7  -6 3538.85 557.271   1
  -5   7  -6 4616.65 632.843  10
  -5   7  -6 2900.61 519.422  13
  -5   7  -6 3471.19 550.871  12
  -5   7  -5 27967.0 1549.40   1
  -5   7  -5 26983.1 1546.86  13
  -5   7  -5 27954.6 1480.41  12
  -5   7  -4 4138.38 584.910   1
  -5   7  -4 4679.05 594.017   9
  -5   7  -4 3425.76 507.998  12
  -5   7  -4 3771.07 572.813  13
  -5   7  -3 16325.0 1137.11   1
  -5   7  -3 17121.1 1162.30   9
  -5   7  -3 16276.2 1198.49  13
  -5   7  -3 17720.9 1092.03  12
  -5   7  -2 16909.5 1140.08   1
  -5   7  -2 16254.4 1162.68   9
  -5   7  -2 16999.5 1218.94  13
  -5   7  -2 16129.7 1004.10  12
  -5   7  -1 848.604 272.901   1
  -5   7  -1 487.700 244.191   9
  -5   7  -1 399.514 239.141  13
  -5   7  -1 725.320 271.131  12
  -5   7   0 28810.1 1495.52   1
  -5   7   0 30646.4 1452.02   8
  -5   7   0 30427.8 1676.68   9
  -5   7   0 30467.2 1671.81  13
  -5   7   1 10235.3 987.848   9
  -5   7   1 10749.5 869.420   8
  -5   7   1 11970.2 941.164   1
  -5   7   1 8998.65 791.167  15
  -5   7   1 10122.2 956.970  13
  -5   7   2 24990.9 1588.85   9
  -5   7   2 26713.7 1448.52   8
  -5   7   2 24760.6 1380.79  15
  -5   7   2 24988.8 1536.01  13
  -5   7   2 27983.7 1378.18  14
  -5   7   3 21855.5 1350.75   8
  -5   7   3 20472.6 1461.67   9
  -5   7   3 20947.6 1320.38  15
  -5   7   3 20934.4 1241.33  14
  -5   7   3 24253.1 1519.01  13
  -5   7   4 876.315 312.586   9
  -5   7   4 306.454 200.035   8
  -5   7   4 895.768 301.414  14
  -5   7   4 647.123 318.397  13
  -5   7   4 608.329 296.201  15
  -5   7   5 29403.7 1695.95   8
  -5   7   5 27841.2 1790.43   9
  -5   7   5 28369.3 1660.96  15
  -5   7   5 26623.4 1669.06  13
  -5   7   5 26350.4 1518.83  14
  -5   7   6 5426.03 758.465   8
  -5   7   6 3431.79 655.585   9
  -5   7   6 4535.81 659.757  14
  -5   7   6 4836.90 719.196  13
  -5   7   6 4635.81 694.972  15
  -5   7   7 10992.2 1107.18   8
  -5   7   7 11937.4 1215.54   9
  -5   7   7 12095.4 1172.98  15
  -5   7   7 10255.2 1019.46  14
  -5   7   7 11454.8 1115.51  13
  -5   7   8 23705.3 1694.87   8
  -5   7   8 23438.5 1751.72   9
  -5   7   8 23462.4 1688.71  15
  -5   7   8 21842.0 1587.16  13
  -5   7   9 140.506 256.289   8
  -5   7   9-36.6115 243.798   9
  -5   7   9-621.073 371.741  15
  -5   7  10 14284.9 1401.27   8
  -5   8 -10 651.299 362.452   1
  -5   8 -10 516.868 306.237  12
  -5   8  -9 17337.7 1371.37   1
  -5   8  -9 16134.0 1327.68  12
  -5   8  -8 2418.07 533.637   1
  -5   8  -8 3661.26 602.520  13
  -5   8  -8 3105.63 565.702  12
  -5   8  -7 5315.29 761.601   1
  -5   8  -7 5550.89 742.492  13
  -5   8  -7 4568.57 671.435  12
  -5   8  -6 16928.7 1255.95   1
  -5   8  -6 17897.1 1324.75  13
  -5   8  -6 15512.0 1162.08  12
  -5   8  -5 523.889 266.702  13
  -5   8  -5 207.753 170.344  12
  -5   8  -4 16924.6 1213.47   1
  -5   8  -4 16954.8 1218.30   9
  -5   8  -4 18814.8 1349.46  13
  -5   8  -3 10843.8 948.691   1
  -5   8  -3 9851.10 935.723   9
  -5   8  -3 11463.0 1054.95  13
  -5   8  -2 2295.71 463.592   1
  -5   8  -2 3206.99 548.261   9
  -5   8  -2 3022.68 565.822  13
  -5   8  -1 21893.9 1338.95   1
  -5   8  -1 22424.2 1486.78   9
  -5   8  -1 20744.0 1427.63  13
  -5   8   0 1312.66 350.818   1
  -5   8   0 1755.21 441.849   9
  -5   8   0 979.252 343.212  13
  -5   8   1 21328.4 1511.23   9
  -5   8   1 22964.9 1531.98  13
  -5   8   2 7882.02 936.306   9
  -5   8   2 10306.2 948.204   8
  -5   8   2 8806.95 863.559  15
  -5   8   2 8635.79 947.985  13
  -5   8   3 2256.56 483.866   8
  -5   8   3 1463.14 432.941   9
  -5   8   3 1356.79 407.843  15
  -5   8   3 1595.80 427.978  13
  -5   8   4 18759.7 1363.22   8
  -5   8   4 19665.6 1542.42   9
  -5   8   4 19620.2 1391.03  15
  -5   8   4 19386.2 1462.78  13
  -5   8   5 4200.58 689.098   8
  -5   8   5 3899.05 715.321   9
  -5   8   5 2886.82 564.862  15
  -5   8   5 4103.73 590.465  14
  -5   8   5 2830.86 571.167  13
  -5   8   6 9176.65 1022.85   8
  -5   8   6 8823.24 1068.50   9
  -5   8   6 10441.4 1074.02  15
  -5   8   6 9553.27 1059.37  13
  -5   8   6 10168.0 1006.89  14
  -5   8   7 13457.9 1284.88   8
  -5   8   7 14103.6 1394.20   9
  -5   8   7 14163.3 1309.29  15
  -5   8   7 13239.8 1176.37  14
  -5   8   7 12747.3 1256.19  13
  -5   8   8 2682.83 611.444   8
  -5   8   8 2816.02 588.238  14
  -5   8   8 2297.82 609.659  15
  -5   9  -7 10623.6 1068.77  13
  -5   9  -6 1506.54 418.495  13
  -5   9  -5 20004.0 1464.79  13
  -5   9  -4 3195.42 584.127  13
  -5   9  -3 7482.69 875.921   9
  -5   9  -3 8452.59 960.967  13
  -5   9  -2 11028.1 1088.16   9
  -5   9  -2 10944.1 1093.96  13
  -5   9  -1 397.205 233.593   9
  -5   9  -1 436.970 282.249  13
  -5   9   0 12915.5 1222.37   9
  -5   9   0 16095.5 1334.67  13
  -5   9   1 6276.87 865.039   9
  -5   9   1 6184.16 861.279  13
  -5   9   2 4586.72 783.083   9
  -5   9   2 4708.29 757.258  13
  -5   9   3 17130.2 1485.84   9
  -5   9   3 18254.6 1484.65  13
  -5   9   4 295.722 265.108   9
  -5   9   4 1181.28 404.061   8
  -5   9   4 871.999 375.817  13
  -5   9   4 906.995 389.518  15
  -5   9   5 11688.2 1174.21   8
  -5   9   5 11468.4 1142.82  15
  -5   9   6 7927.72 1010.68   8
  -5   9   6 6426.68 895.348  15
  -5  10  -2 235.432 256.204   9
  -5  10  -1 19243.9 1542.57   9
  -5  10   0 2604.45 675.781   9
  -4 -11  -1 1181.82 449.730  19
  -4 -11   0 13048.2 1296.14  19
  -4 -11   1 2155.18 522.766  19
  -4 -10  -9 15217.0 1363.41   3
  -4 -10  -9 14954.0 1389.28  19
  -4 -10  -8 4944.75 784.628   3
  -4 -10  -8 4357.09 754.749  19
  -4 -10  -7 8832.41 1042.35   3
  -4 -10  -7 8980.52 1050.50  19
  -4 -10  -6 17209.2 1440.71   3
  -4 -10  -6 17577.6 1464.63  19
  -4 -10  -5 106.346 236.046   3
  -4 -10  -5 589.963 339.776  19
  -4 -10  -4 13612.1 1307.43   3
  -4 -10  -4 16328.6 1384.68  19
  -4 -10  -4 14451.3 1275.49  14
  -4 -10  -3 7361.03 950.904   3
  -4 -10  -3 5541.03 810.831  19
  -4 -10  -2 6108.63 873.643   3
  -4 -10  -2 5133.00 782.289  19
  -4 -10  -1 14877.9 1333.91   3
  -4 -10  -1 16637.0 1370.73  19
  -4 -10   0 3007.26 612.433   3
  -4 -10   0 2500.19 563.240  19
  -4 -10   1 13596.3 1303.67   3
  -4 -10   1 15487.1 1311.62  19
  -4 -10   2 7685.74 973.217   3
  -4 -10   2 6408.35 857.352  19
  -4 -10   3 1243.48 410.808   3
  -4 -10   3 1850.59 469.615  19
  -4 -10   4 13234.4 1309.75   3
  -4 -10   4 15094.3 1281.98  19
  -4 -10   5 911.718 404.770   3
  -4 -10   5 284.229 267.238  19
  -4 -10   6 9299.16 1101.41   3
  -4  -9 -11 3045.95 580.138   3
  -4  -9 -11 1176.68 449.506  19
  -4  -9 -10 19044.1 1442.81   3
  -4  -9 -10 18939.9 1474.05  19
  -4  -9  -9-276.912 254.470   3
  -4  -9  -9 132.143 232.312  19
  -4  -9  -8 12441.0 1165.06   3
  -4  -9  -8 11924.6 1162.73  19
  -4  -9  -7 10681.9 1068.54   3
  -4  -9  -7 9940.69 1051.30  19
  -4  -9  -6 2278.55 494.986   3
  -4  -9  -6 1143.57 369.905  19
  -4  -9  -6 1162.85 426.917  14
  -4  -9  -5 22517.2 1550.71   3
  -4  -9  -5 20711.4 1479.45  19
  -4  -9  -5 18848.5 1441.21  14
  -4  -9  -4 2942.31 569.779   3
  -4  -9  -4 3230.14 610.334  19
  -4  -9  -4 2512.12 513.746  14
  -4  -9  -3 12070.2 1129.09   3
  -4  -9  -3 9914.59 1017.50  19
  -4  -9  -3 10067.2 1001.63  14
  -4  -9  -2 13203.1 1192.42   3
  -4  -9  -2 11723.8 1090.51  19
  -4  -9  -1 350.315 198.182   3
  -4  -9  -1 296.453 252.432  19
  -4  -9  -1 533.286 278.779  14
  -4  -9   0 24424.4 1575.61  19
  -4  -9   0 25870.9 1678.81   3
  -4  -9   1 3437.53 606.521  19
  -4  -9   1 3848.66 673.687   3
  -4  -9   2 4535.78 679.169  19
  -4  -9   2 3449.54 652.495   3
  -4  -9   3 16519.0 1271.79  19
  -4  -9   3 16365.6 1355.71   3
  -4  -9   4-89.0827 198.682  19
  -4  -9   4 442.198 307.418   3
  -4  -9   5 10996.3 1022.16  19
  -4  -9   5 11566.5 1143.84   3
  -4  -9   6 6924.83 807.596  19
  -4  -9   6 6478.43 878.053   3
  -4  -9   7 1182.50 448.865   3
  -4  -9   8 13783.3 1207.53   6
  -4  -9   8 13040.2 1256.00   3
  -4  -9   9 161.418 220.257   6
  -4  -9   9 232.027 248.906   3
  -4  -8 -12 6258.18 807.911  19
  -4  -8 -11 18189.9 1316.05   3
  -4  -8 -11 17960.5 1376.10  19
  -4  -8 -10 1031.45 362.243   3
  -4  -8 -10 993.890 373.429  19
  -4  -8  -9 19123.2 1346.74   3
  -4  -8  -9 15541.0 1274.44  19
  -4  -8  -8 16534.0 1249.23   3
  -4  -8  -8 15538.2 1244.76  19
  -4  -8  -8 14249.2 1330.68  14
  -4  -8  -7 10387.9 982.657   3
  -4  -8  -7 11514.2 1047.33  19
  -4  -8  -7 8921.37 1006.78  14
  -4  -8  -6 34437.5 1814.59   3
  -4  -8  -6 30344.1 1736.19  19
  -4  -8  -6 31640.6 1862.60  14
  -4  -8  -5 1128.57 339.180   3
  -4  -8  -5 1390.27 404.970  19
  -4  -8  -5 779.578 325.979  14
  -4  -8  -4 26503.8 1573.51   3
  -4  -8  -4 25573.7 1557.09  19
  -4  -8  -4 25383.2 1568.21  14
  -4  -8  -3 17767.3 1276.18   3
  -4  -8  -3 16212.3 1218.08  19
  -4  -8  -3 16363.9 1223.41  14
  -4  -8  -2 7400.58 828.108   3
  -4  -8  -2 6350.44 765.195  19
  -4  -8  -2 8041.25 818.943  14
  -4  -8  -1 29777.0 1687.17   3
  -4  -8  -1 30065.2 1659.82  19
  -4  -8  -1 31068.7 1608.85  14
  -4  -8   0 4100.34 647.329   3
  -4  -8   0 2833.58 503.189  19
  -4  -8   0 3453.86 517.342  14
  -4  -8   1 19276.8 1361.18   3
  -4  -8   1 16632.5 1203.88  19
  -4  -8   1 16564.2 1107.33  14
  -4  -8   2 10683.9 952.398  19
  -4  -8   2 12390.3 1110.31   3
  -4  -8   3 2055.34 431.696  19
  -4  -8   3 1895.39 464.610   3
  -4  -8   4 21800.5 1360.22  19
  -4  -8   4 21734.8 1472.35   3
  -4  -8   5 3215.88 520.775  19
  -4  -8   5 2689.78 558.494   3
  -4  -8   6 9973.42 915.479   6
  -4  -8   6 9493.95 870.507  19
  -4  -8   6 10536.5 1036.76   3
  -4  -8   7 23553.7 1456.66   6
  -4  -8   7 21471.7 1519.33   3
  -4  -8   8-371.431 245.864   6
  -4  -8   8 150.910 246.619   3
  -4  -8   9 13390.0 1173.14   6
  -4  -8   9 13946.4 1265.21   3
  -4  -8  10 2273.56 533.502   3
  -4  -8  10 2642.44 559.121   6
  -4  -7 -14 47.3434 242.540  10
  -4  -7 -13 14028.4 1271.44  10
  -4  -7 -12 14492.3 1230.25  10
  -4  -7 -12 15377.4 1207.54  19
  -4  -7 -11 1848.40 458.010  10
  -4  -7 -11 1757.57 416.376  19
  -4  -7 -11 1494.53 364.713   3
  -4  -7 -10 23768.9 1429.21  10
  -4  -7 -10 24870.8 1434.30   3
  -4  -7 -10 26083.8 1559.39  19
  -4  -7  -9 6155.92 677.377  10
  -4  -7  -9 6311.33 727.489   3
  -4  -7  -9 6450.51 755.133  19
  -4  -7  -9 6209.27 873.478  14
  -4  -7  -8 21383.9 1319.38   3
  -4  -7  -8 18470.8 1283.23  19
  -4  -7  -8 19740.7 1492.56  14
  -4  -7  -7 36285.1 1748.90   3
  -4  -7  -7 34343.9 1752.41  19
  -4  -7  -7 32333.4 1861.19  14
  -4  -7  -6 208.499 178.549   3
  -4  -7  -6 276.030 263.540  19
  -4  -7  -6-148.063 298.367  14
  -4  -7  -5 52855.3 2135.56   3
  -4  -7  -5 51075.5 2139.59  19
  -4  -7  -5 50460.4 2233.34  14
  -4  -7  -4 20532.4 1298.06   3
  -4  -7  -4 18532.3 1237.44  19
  -4  -7  -4 20590.3 1337.37  14
  -4  -7  -3 25688.5 1451.40   3
  -4  -7  -3 25039.6 1429.73  19
  -4  -7  -3 22958.6 1389.37  14
  -4  -7  -2 47953.1 2043.35   3
  -4  -7  -2 46490.7 1979.74  19
  -4  -7  -2 47836.2 1999.80  14
  -4  -7  -1 488.900 232.958   3
  -4  -7  -1 245.947 197.759  19
  -4  -7  -1 343.502 197.704  14
  -4  -7   0 46886.6 2023.08   3
  -4  -7   0 43487.2 1904.87  19
  -4  -7   0 49054.7 1920.86  14
  -4  -7   1 24817.1 1456.21   3
  -4  -7   1 22301.9 1308.78  19
  -4  -7   1 24160.9 1287.27  14
  -4  -7   2 9238.51 891.747   3
  -4  -7   2 11652.2 927.618  19
  -4  -7   2 11445.7 855.604  14
  -4  -7   3 40708.6 1930.60   3
  -4  -7   3 41530.4 1803.81  19
  -4  -7   3 41957.8 1678.30  14
  -4  -7   4 861.749 310.839   3
  -4  -7   4 1451.90 356.245  19
  -4  -7   4 999.674 263.397  14
  -4  -7   5 23376.6 1297.01   6
  -4  -7   5 26188.4 1383.81  19
  -4  -7   5 25707.8 1544.40   3
  -4  -7   6 17123.9 1131.87   6
  -4  -7   6 16530.4 1074.99  19
  -4  -7   6 17100.3 1265.39   3
  -4  -7   7 5027.49 628.615   6
  -4  -7   7 4809.03 687.038   3
  -4  -7   8 16972.2 1306.61   3
  -4  -7   8 18894.2 1256.87   6
  -4  -7   9 1321.99 398.030   3
  -4  -7   9 754.175 296.862   6
  -4  -7  10 7133.34 826.816   6
  -4  -7  10 7039.46 863.432   3
  -4  -7  11 14194.4 1207.97   6
  -4  -7  12 1223.59 414.105   6
  -4  -6 -15 601.529 372.801  10
  -4  -6 -14 10335.6 1136.41  10
  -4  -6 -14 14902.9 1338.95  11
  -4  -6 -13 5271.00 771.539  10
  -4  -6 -12 4563.17 695.717  10
  -4  -6 -12 5564.42 688.708  19
  -4  -6 -11 17019.2 1266.31  10
  -4  -6 -11 19052.1 1263.00  19
  -4  -6 -10-12.2940 150.456  10
  -4  -6 -10-16.7067 158.424   3
  -4  -6 -10 248.354 198.056  19
  -4  -6 -10 298.187 254.888  14
  -4  -6  -9 23152.4 1349.79  10
  -4  -6  -9 24020.5 1303.20   3
  -4  -6  -9 24497.9 1409.08  19
  -4  -6  -9 20486.4 1516.35  14
  -4  -6  -8 19447.0 1173.01  10
  -4  -6  -8 22422.7 1246.58   3
  -4  -6  -8 21768.8 1312.11  19
  -4  -6  -8 17871.3 1355.70  14
  -4  -6  -7 8708.76 770.206   3
  -4  -6  -7 8527.20 727.541  10
  -4  -6  -7 7047.55 825.807  14
  -4  -6  -6 39795.0 1700.55   3
  -4  -6  -6 40145.3 1536.46  10
  -4  -6  -6 36653.3 1853.72  14
  -4  -6  -5 4602.14 581.807   3
  -4  -6  -5 5794.41 522.113  10
  -4  -6  -5 4073.62 612.572  14
  -4  -6  -4 25539.5 1356.73   3
  -4  -6  -4 27926.2 1099.78  10
  -4  -6  -4 26900.8 1480.09  14
  -4  -6  -3 28018.9 1420.96   3
  -4  -6  -3 28674.7 1034.58  10
  -4  -6  -3 27573.3 1448.65  14
  -4  -6  -2 2619.26 435.076   3
  -4  -6  -2 3381.08 306.926  10
  -4  -6  -2 3792.37 513.228  14
  -4  -6  -1 57431.1 2127.33   3
  -4  -6  -1 53371.3 2015.39  19
  -4  -6  -1 58752.4 2079.07  14
  -4  -6   0 27221.6 1425.17   3
  -4  -6   0 27601.2 1379.59  19
  -4  -6   0 27667.8 1353.22  14
  -4  -6   1 41141.4 1802.83   3
  -4  -6   1 42644.5 1735.41  19
  -4  -6   1 45283.8 1727.34  14
  -4  -6   2 26815.9 1430.70   3
  -4  -6   2 26950.5 1338.53  19
  -4  -6   2 27035.1 1289.04  14
  -4  -6   3 673.707 242.791   3
  -4  -6   3 548.321 203.886  19
  -4  -6   3 425.013 201.024  14
  -4  -6   4 39743.9 1550.86   6
  -4  -6   4 38764.0 1788.93   3
  -4  -6   4 38343.1 1607.89  19
  -4  -6   4 40068.3 1572.83  14
  -4  -6   5 11306.6 814.098   6
  -4  -6   5 11417.2 960.570   3
  -4  -6   5 9619.17 766.555  19
  -4  -6   5 11709.0 813.349  14
  -4  -6   6 12360.7 880.646   6
  -4  -6   6 12392.4 1021.73   3
  -4  -6   6 12812.4 873.541  19
  -4  -6   6 12933.3 860.592  14
  -4  -6   7 24393.5 1310.46   6
  -4  -6   7 24286.5 1201.08  19
  -4  -6   7 25489.6 1499.32   3
  -4  -6   8 689.288 317.495   3
  -4  -6   8 695.950 257.918   6
  -4  -6   9 16384.2 1229.37   3
  -4  -6   9 14836.5 1092.81   6
  -4  -6  10 5518.68 740.131   3
  -4  -6  10 5694.43 709.247   6
  -4  -6  11 5205.70 751.996   3
  -4  -6  11 5080.07 707.812   6
  -4  -6  12 10447.8 1019.57   6
  -4  -6  13 162.497 220.146   6
  -4  -5 -15 9714.81 1117.83  10
  -4  -5 -15 9271.21 1040.94  11
  -4  -5 -14 1343.94 431.339  10
  -4  -5 -13 9875.15 1045.24  10
  -4  -5 -12 9692.24 999.154  10
  -4  -5 -12 12025.1 955.588  19
  -4  -5 -11 2691.47 523.994  10
  -4  -5 -10 28992.6 1333.65   3
  -4  -5 -10 29827.1 1607.20  10
  -4  -5 -10 28749.2 1782.89  14
  -4  -5  -9 188.650 150.413   3
  -4  -5  -9 391.294 235.364  10
  -4  -5  -9-261.705 235.546  14
  -4  -5  -8 14801.3 929.409   3
  -4  -5  -8 13880.1 985.844  10
  -4  -5  -8 13915.1 1138.97  14
  -4  -5  -7 18570.1 1052.69   3
  -4  -5  -7 18290.6 1067.36  10
  -4  -5  -7 18082.6 1261.75  14
  -4  -5  -6 2187.32 370.114   3
  -4  -5  -6 1841.96 330.194  10
  -4  -5  -6 1901.22 406.879  14
  -4  -5  -5 34067.3 970.363   1
  -4  -5  -5 37527.0 1533.95   3
  -4  -5  -5 35391.3 1374.30  10
  -4  -5  -5 37202.8 1730.42  14
  -4  -5  -4 7276.92 665.487   3
  -4  -5  -4 6326.90 330.451   1
  -4  -5  -4 7069.33 548.232  10
  -4  -5  -4 5951.55 650.986  14
  -4  -5  -3 16032.8 983.384   3
  -4  -5  -3 15698.7 490.496   1
  -4  -5  -3 15968.0 781.550  10
  -4  -5  -3 16313.5 1049.51  14
  -4  -5  -2 49037.5 1818.14   3
  -4  -5  -2 50348.8 1413.17  10
  -4  -5  -2 46740.8 1815.73  14
  -4  -5  -1 1232.32 289.143   3
  -4  -5  -1 1300.95 201.838  10
  -4  -5  -1 1249.75 291.702  14
  -4  -5   0 53219.9 1912.58   3
  -4  -5   0 49861.1 1790.73  14
  -4  -5   1 10040.9 811.097   3
  -4  -5   1 9646.96 725.884  14
  -4  -5   2 3294.02 469.213   3
  -4  -5   2 3571.33 433.718  14
  -4  -5   3 52320.9 1632.52   6
  -4  -5   3 54181.9 1999.72   3
  -4  -5   3 50788.7 1783.88  19
  -4  -5   3 53969.7 1794.27  14
  -4  -5   4 4344.31 564.364   3
  -4  -5   4 3397.08 402.565   6
  -4  -5   4 3236.26 413.203  19
  -4  -5   4 3819.53 452.357  14
  -4  -5   5 30247.1 1267.69   6
  -4  -5   5 29444.9 1494.23   3
  -4  -5   5 31284.2 1309.07  19
  -4  -5   5 27457.2 1258.41  14
  -4  -5   6 33808.6 1384.40   6
  -4  -5   6 29767.4 1525.07   3
  -4  -5   6 29254.8 1254.37  19
  -4  -5   6 29603.1 1326.00  14
  -4  -5   7 5016.29 549.076   6
  -4  -5   7 4291.45 589.246   3
  -4  -5   7 4196.29 447.682  19
  -4  -5   7 4012.08 478.736  14
  -4  -5   8 25488.4 1458.31   3
  -4  -5   8 27149.7 1339.85   6
  -4  -5   8 23838.4 1220.14  14
  -4  -5   9 2887.08 498.673   3
  -4  -5   9 2400.87 411.799   6
  -4  -5  10 10740.0 984.251   3
  -4  -5  10 14087.7 1042.32   6
  -4  -5  11 16212.9 1224.35   3
  -4  -5  11 14599.7 1121.75   6
  -4  -5  12-482.145 274.426   6
  -4  -5  13 12008.6 1100.57   6
  -4  -4 -16 12084.5 1300.62  10
  -4  -4 -16 10411.4 1114.61  11
  -4  -4 -15-352.576 314.249  10
  -4  -4 -15 300.185 315.871  11
  -4  -4 -14 14067.3 1298.20  10
  -4  -4 -13 9597.57 1030.13  10
  -4  -4 -12 2850.00 569.772  10
  -4  -4 -11 28405.5 1630.39  10
  -4  -4 -11 25727.6 1192.53  12
  -4  -4 -11 25937.1 1673.09  14
  -4  -4 -10 1229.33 240.947   3
  -4  -4 -10 1379.84 370.248  10
  -4  -4 -10 1226.48 255.990  12
  -4  -4 -10 1794.44 468.606  14
  -4  -4  -9 9286.75 657.540   3
  -4  -4  -9 7633.24 771.172  10
  -4  -4  -9 7446.87 831.273  14
  -4  -4  -9 7765.05 580.640  12
  -4  -4  -8 36745.1 1378.41   3
  -4  -4  -8 34776.5 1590.19  10
  -4  -4  -8 32079.3 1700.06  14
  -4  -4  -7 10973.9 726.639   3
  -4  -4  -7 10761.6 814.354  10
  -4  -4  -7 10393.3 905.190  14
  -4  -4  -6 41815.3 1504.77   3
  -4  -4  -6 40774.2 1571.72  10
  -4  -4  -6 39558.1 1775.89  14
  -4  -4  -5 1680.98 301.049   3
  -4  -4  -5 1943.25 322.427  10
  -4  -4  -5 2036.37 372.796  14
  -4  -4  -4 29378.0 684.204   5
  -4  -4  -4 31454.8 933.964   1
  -4  -4  -4 31714.9 1296.35   3
  -4  -4  -4 31441.7 1220.65  10
  -4  -4  -4 30660.9 1433.19  14
  -4  -4  -3 21823.0 1061.62   3
  -4  -4  -3 20806.8 701.940   1
  -4  -4  -3 19432.8 895.114  10
  -4  -4  -3 20794.4 1131.81  14
  -4  -4  -2 9798.17 715.087   3
  -4  -4  -2 8949.01 423.559   1
  -4  -4  -2 9410.08 582.317  10
  -4  -4  -2 10235.7 758.415  14
  -4  -4  -1 60274.2 1911.43   3
  -4  -4  -1 57536.3 1898.88  14
  -4  -4   0 16750.3 949.841   3
  -4  -4   0 12528.3 816.020  14
  -4  -4   1 26392.1 1232.61   3
  -4  -4   1 24715.9 1136.86  14
  -4  -4   2 55618.3 1919.61   3
  -4  -4   2 58309.3 1827.55  14
  -4  -4   3-119.001 159.576   3
  -4  -4   3-10.6096 92.8657   6
  -4  -4   3-77.7245 121.683  14
  -4  -4   4 57063.6 1984.25   3
  -4  -4   4 52012.2 1552.25   6
  -4  -4   4 51728.8 1734.95  14
  -4  -4   5 28976.0 1138.15   6
  -4  -4   5 28248.7 1379.94   3
  -4  -4   5 27772.9 1144.64  19
  -4  -4   5 28032.2 1239.54  14
  -4  -4   6 20961.7 1002.24   6
  -4  -4   6 20066.1 1187.35   3
  -4  -4   6 19936.9 932.284  19
  -4  -4   6 20416.6 1063.17  14
  -4  -4   7 42462.5 1548.91   6
  -4  -4   7 38425.6 1720.82   3
  -4  -4   7 38972.3 1330.71  19
  -4  -4   7 40782.4 1583.81  14
  -4  -4   8 4329.03 504.183   6
  -4  -4   8 2825.51 479.347   3
  -4  -4   8 2642.15 397.835  14
  -4  -4   9 28266.9 1537.91   3
  -4  -4   9 31931.6 1468.20   6
  -4  -4   9 32045.7 1463.83  14
  -4  -4  10 15635.6 1145.08   3
  -4  -4  10 17614.3 1128.89   6
  -4  -4  10 15134.7 1028.14  14
  -4  -4  11 3865.41 546.242   6
  -4  -4  11 3484.95 571.447   3
  -4  -4  12 26254.0 1559.59   3
  -4  -4  12 25100.3 1493.04   6
  -4  -4  13 1564.90 406.595   6
  -4  -4  14 9889.53 1024.82   6
  -4  -3 -17 6887.75 909.502  11
  -4  -3 -16 996.104 392.525  10
  -4  -3 -16 339.114 250.161  11
  -4  -3 -15 17073.0 1493.48  10
  -4  -3 -15 17729.8 1354.22  11
  -4  -3 -14 5343.76 808.665  10
  -4  -3 -14 6020.76 680.054  12
  -4  -3 -13 9247.70 1011.19  10
  -4  -3 -13 8974.30 787.143  12
  -4  -3 -12 21246.2 1467.17  10
  -4  -3 -12 21538.5 1184.43  12
  -4  -3 -11 215.393 274.384  10
  -4  -3 -11 55.8770 114.865  12
  -4  -3 -11 542.004 257.300  14
  -4  -3 -10 28465.2 1564.78  10
  -4  -3 -10 27575.8 1243.12  12
  -4  -3 -10 28403.1 1621.96  14
  -4  -3  -9 32760.2 1137.47   3
  -4  -3  -9 28663.5 1506.75  10
  -4  -3  -9 30789.9 1630.37  14
  -4  -3  -9 28657.2 1219.16  12
  -4  -3  -8 15794.9 791.531   3
  -4  -3  -8 16958.8 1078.02  10
  -4  -3  -8 15394.9 827.659  12
  -4  -3  -8 17444.4 1165.73  14
  -4  -3  -7 45304.4 1438.10   3
  -4  -3  -7 46255.5 1767.91  10
  -4  -3  -7 43293.4 1846.36  14
  -4  -3  -6 1826.74 289.278   3
  -4  -3  -6 1781.42 332.235  10
  -4  -3  -6 1872.91 364.223  14
  -4  -3  -5 42104.3 1415.37   3
  -4  -3  -5 47340.0 1621.26  10
  -4  -3  -5 45158.0 1749.84  14
  -4  -3  -4 17986.4 736.651   1
  -4  -3  -4 18260.2 887.133   3
  -4  -3  -4 18996.3 934.980  10
  -4  -3  -4 16595.3 993.831  14
  -4  -3  -3 5653.31 285.343   5
  -4  -3  -3 5553.80 377.627   1
  -4  -3  -3 5905.33 497.844   3
  -4  -3  -3 6323.85 500.996  10
  -4  -3  -3 4917.39 517.949  14
  -4  -3  -2 90673.2 2276.51   3
  -4  -3  -2 83607.7 1827.89   1
  -4  -3  -2 87467.4 2372.88  14
  -4  -3  -1 5541.60 365.879   1
  -4  -3  -1 6221.80 527.896   3
  -4  -3  -1 4774.73 487.327  14
  -4  -3   0 43733.6 1521.87   3
  -4  -3   0 40142.5 1454.87  14
  -4  -3   1 25142.6 1140.66   3
  -4  -3   1 23197.6 1062.01  14
  -4  -3   2 8507.66 663.521   3
  -4  -3   2 9762.64 480.886   6
  -4  -3   2 10693.7 693.685  14
  -4  -3   3 60053.5 1464.43   6
  -4  -3   3 58875.5 2010.22   9
  -4  -3   3 61000.1 1836.62  14
  -4  -3   4 8786.84 519.963   6
  -4  -3   4 9064.89 751.264   9
  -4  -3   4 9757.72 683.998  14
  -4  -3   4 8376.59 293.294  13
  -4  -3   5 37554.3 1612.02   9
  -4  -3   5 40541.2 1277.18   6
  -4  -3   5 37507.0 1442.11  14
  -4  -3   6 43478.8 1777.30   9
  -4  -3   6 43157.7 1418.87   6
  -4  -3   6 43352.1 1601.20  14
  -4  -3   7 460.438 238.681   9
  -4  -3   7 479.681 178.776   6
  -4  -3   7 143.607 104.800  19
  -4  -3   7 211.462 156.500  14
  -4  -3   8 43287.6 1587.61   6
  -4  -3   8 40330.6 1788.18   9
  -4  -3   8 41119.5 1646.95  14
  -4  -3   9 11710.8 846.572   6
  -4  -3   9 10612.3 904.338   9
  -4  -3   9 10272.4 821.530  14
  -4  -3  10 17644.8 1201.12   9
  -4  -3  10 15717.0 1033.21   6
  -4  -3  10 18228.2 1128.64  14
  -4  -3  11 36485.6 1684.87   6
  -4  -3  11 35008.4 1673.94  14
  -4  -3  12 71.7629 172.031   6
  -4  -3  12-119.766 159.085  14
  -4  -3  13 20251.0 1363.51   6
  -4  -3  14 6634.43 822.000   6
  -4  -3  15 3128.13 571.037   6
  -4  -2 -17 2396.27 529.019  11
  -4  -2 -16 15239.3 1449.40  10
  -4  -2 -16 13246.7 1156.12  11
  -4  -2 -16 13370.0 1136.74  12
  -4  -2 -15-242.939 286.271  10
  -4  -2 -15-309.688 224.884  12
  -4  -2 -15 207.277 227.101  11
  -4  -2 -14 20475.2 1557.83  10
  -4  -2 -14 19148.5 1260.97  12
  -4  -2 -13 19122.8 1447.15  10
  -4  -2 -13 21635.5 1277.02  12
  -4  -2 -12 5158.51 721.338  10
  -4  -2 -12 4516.32 565.830  12
  -4  -2 -11 38530.2 1921.22  10
  -4  -2 -11 43159.1 2009.46  14
  -4  -2 -11 38931.9 1624.33  12
  -4  -2 -10 2818.51 508.153  10
  -4  -2 -10 3307.52 440.973  12
  -4  -2 -10 2277.32 432.106  14
  -4  -2  -9 24347.5 829.370   3
  -4  -2  -9 22868.9 1331.86  10
  -4  -2  -9 24230.7 1153.12  12
  -4  -2  -9 25923.1 1435.34  14
  -4  -2  -8 46202.2 1253.98   3
  -4  -2  -8 47665.6 1875.57  10
  -4  -2  -8 46522.4 1891.70  14
  -4  -2  -8 41515.0 1510.23  12
  -4  -2  -7 1497.13 221.495   3
  -4  -2  -7 2059.88 375.729  10
  -4  -2  -7 1708.54 276.156  12
  -4  -2  -7 1619.94 330.444  14
  -4  -2  -6 61824.1 1606.38   3
  -4  -2  -6 65544.9 2069.89  10
  -4  -2  -6 66404.3 2159.08  14
  -4  -2  -5 16482.8 753.008   3
  -4  -2  -5 17530.0 952.594  10
  -4  -2  -5 18348.0 1021.23  14
  -4  -2  -4 19901.4 842.195   3
  -4  -2  -4 17837.3 781.754   1
  -4  -2  -4 18680.5 937.864  10
  -4  -2  -4 18849.6 1008.23  14
  -4  -2  -3 76485.6 1824.98   1
  -4  -2  -3 82753.1 1999.63   3
  -4  -2  -3 79392.8 2225.11  14
  -4  -2  -2 2672.08 272.060   1
  -4  -2  -2 2821.92 331.041   3
  -4  -2  -2 2051.25 307.139  14
  -4  -2  -1 62330.5 1531.35   1
  -4  -2  -1 59230.6 1814.93   9
  -4  -2  -1 63115.7 1836.59  14
  -4  -2   0 24050.6 866.233   1
  -4  -2   0 23218.6 1074.40   9
  -4  -2   0 22897.4 1019.06  14
  -4  -2   1 31067.9 1285.75   9
  -4  -2   1 30352.8 1187.71  14
  -4  -2   2 42692.9 963.878   6
  -4  -2   2 39020.5 1507.21   9
  -4  -2   2 43129.7 1457.86  14
  -4  -2   3 52.2223 50.7558   6
  -4  -2   3 174.965 161.198   9
  -4  -2   3 9.40003 90.4536  14
  -4  -2   4 34366.2 1453.18   9
  -4  -2   4 36890.2 1048.22   6
  -4  -2   4 36661.6 909.662  13
  -4  -2   4 35941.2 1364.69  14
  -4  -2   5 15551.5 974.234   9
  -4  -2   5 16073.0 710.468   6
  -4  -2   5 15557.6 885.317  14
  -4  -2   5 15150.4 514.980  13
  -4  -2   6 13232.7 919.108   9
  -4  -2   6 13448.3 711.400   6
  -4  -2   6 15377.5 906.535  14
  -4  -2   7 28644.1 1418.74   9
  -4  -2   7 29754.2 1167.32   6
  -4  -2   7 29521.6 1332.60  14
  -4  -2   8 1287.27 257.906   6
  -4  -2   8 1296.31 329.717   9
  -4  -2   8 1171.82 286.622  14
  -4  -2   9 28268.5 1480.02   9
  -4  -2   9 29198.3 1313.47   6
  -4  -2   9 29387.5 1421.12  14
  -4  -2  10 17942.7 1076.86   6
  -4  -2  10 16125.5 1138.04   9
  -4  -2  10 17542.2 1128.66  14
  -4  -2  11 3383.60 487.532   6
  -4  -2  11 3321.92 527.950   9
  -4  -2  11 3170.79 517.004  14
  -4  -2  12 25643.0 1495.66   9
  -4  -2  12 27825.6 1500.49   6
  -4  -2  12 24010.8 1443.01  14
  -4  -2  13 1983.19 435.440   6
  -4  -2  13 930.594 326.823  14
  -4  -2  14 9513.12 955.283   6
  -4  -2  14 7971.22 893.292  14
  -4  -2  15 12317.8 1156.06   6
  -4  -1 -17 8533.49 978.430  12
  -4  -1 -16 77.6500 247.462  10
  -4  -1 -16-181.482 247.745  12
  -4  -1 -15 16255.3 1441.45  10
  -4  -1 -15 16704.4 1262.32  12
  -4  -1 -15 17278.9 1230.75  11
  -4  -1 -14 6713.62 913.558  10
  -4  -1 -14 6329.63 712.325  11
  -4  -1 -13 12405.5 1163.67  10
  -4  -1 -13 12266.8 988.195  12
  -4  -1 -12 16651.4 1285.26  10
  -4  -1 -12 17086.8 1126.85  12
  -4  -1 -11 614.508 251.911  10
  -4  -1 -11 539.642 250.898  12
  -4  -1 -11 562.400 273.088  14
  -4  -1 -10 51823.7 2128.40  10
  -4  -1 -10 45919.4 1956.15  14
  -4  -1 -10 45422.5 1756.98  12
  -4  -1  -9 19058.3 1200.85  10
  -4  -1  -9 18552.8 1148.54  14
  -4  -1  -9 15388.6 939.491  12
  -4  -1  -8 19064.2 596.520   3
  -4  -1  -8 19505.4 1163.56  10
  -4  -1  -8 19046.4 1004.82  12
  -4  -1  -8 18626.7 1114.38  14
  -4  -1  -7 63371.8 1396.00   3
  -4  -1  -7 64332.5 2134.24  10
  -4  -1  -7 60491.7 1851.11  12
  -4  -1  -7 60618.8 2055.29  14
  -4  -1  -6 1754.24 206.384   3
  -4  -1  -6 1815.99 341.119  10
  -4  -1  -6 1649.07 278.577  12
  -4  -1  -6 1918.99 344.339  14
  -4  -1  -5 46992.6 1263.35   3
  -4  -1  -5 48581.7 1679.93  10
  -4  -1  -5 50750.5 1705.20  14
  -4  -1  -4 36754.7 1110.16   3
  -4  -1  -4 36049.3 1369.30  14
  -4  -1  -3 9933.63 609.064   9
  -4  -1  -3 9892.16 660.919  14
  -4  -1  -2 116963. 2468.62   1
  -4  -1  -2 115889. 2624.26   9
  -4  -1  -2 117899. 2695.54  14
  -4  -1  -1 15647.6 709.998   1
  -4  -1  -1 15934.4 819.389   9
  -4  -1  -1 14087.9 763.380  14
  -4  -1   0 39256.4 1201.51   1
  -4  -1   0 37454.3 1349.87   9
  -4  -1   0 37292.6 1308.14  14
  -4  -1   1 37285.4 1373.53   9
  -4  -1   1 36364.0 1282.65  14
  -4  -1   2 2361.66 146.826   6
  -4  -1   2 2080.02 325.860   9
  -4  -1   2 2059.45 306.129  14
  -4  -1   3 55116.3 1809.75   9
  -4  -1   3 54684.9 1186.72   6
  -4  -1   3 57583.5 1734.27  14
  -4  -1   4 11443.1 514.723   6
  -4  -1   4 10481.4 761.709   9
  -4  -1   4 11643.0 529.863  13
  -4  -1   4 12099.4 748.284  14
  -4  -1   5 27038.5 930.343   6
  -4  -1   5 29424.0 1322.61   9
  -4  -1   5 27082.0 866.053  13
  -4  -1   5 26643.7 1190.27  14
  -4  -1   6 44919.1 1362.22   6
  -4  -1   6 43342.7 1714.27   9
  -4  -1   6 45315.1 1202.70  13
  -4  -1   6 44499.0 1629.93  14
  -4  -1   7 1801.90 275.742   6
  -4  -1   7 1686.23 340.895   9
  -4  -1   7 2101.39 354.951  14
  -4  -1   8 15219.3 867.068   6
  -4  -1   8 15216.3 1021.09   9
  -4  -1   8 14409.4 953.880  14
  -4  -1   9 7729.02 655.297   6
  -4  -1   9 7017.41 715.716   9
  -4  -1   9 7456.24 710.034  14
  -4  -1  10 9275.35 769.527   6
  -4  -1  10 9197.67 849.907   9
  -4  -1  10 9964.30 866.986  14
  -4  -1  11 19714.0 1189.48   6
  -4  -1  11 19364.7 1263.37   9
  -4  -1  11 20265.7 1279.14  14
  -4  -1  12 295.718 225.693   6
  -4  -1  12 209.072 223.662   9
  -4  -1  12 536.575 256.529  14
  -4  -1  13 11598.2 1000.05   6
  -4  -1  13 10845.2 1016.45  14
  -4  -1  14 9318.16 955.754   6
  -4  -1  14 7841.24 899.290  14
  -4  -1  15 1820.64 466.191   6
  -4  -1  15 1532.72 437.692  14
  -4   0 -16 12976.9 1342.13  10
  -4   0 -15 1916.57 540.221  10
  -4   0 -14 11308.1 1148.27  10
  -4   0 -14 11340.9 919.147  11
  -4   0 -13 15477.6 1300.54  10
  -4   0 -12 629.367 318.220  10
  -4   0 -11 26076.1 1563.79  10
  -4   0 -11 30511.5 1542.24  14
  -4   0 -10 2955.80 502.177  10
  -4   0 -10 3825.84 507.059  12
  -4   0 -10 3095.01 471.871  14
  -4   0  -9 11708.4 939.010  10
  -4   0  -9 10271.0 808.463  14
  -4   0  -9 11475.8 830.864  12
  -4   0  -8 40080.0 1712.37  10
  -4   0  -8 37146.4 1496.02  12
  -4   0  -8 40965.0 1615.96  14
  -4   0  -7 3428.76 198.356   3
  -4   0  -7 3650.91 481.847  10
  -4   0  -7 4097.27 454.156  12
  -4   0  -7 3224.65 417.246  14
  -4   0  -6 55215.7 1202.24   3
  -4   0  -6 56264.9 1915.48  10
  -4   0  -6 50042.6 1665.43  12
  -4   0  -6 54337.3 1766.46  14
  -4   0  -5 12467.7 519.516   3
  -4   0  -5 11676.6 584.734   9
  -4   0  -5 11167.6 696.277  12
  -4   0  -5 11380.5 724.429  14
  -4   0  -4 30281.2 1027.89   9
  -4   0  -4 29731.3 1171.00  14
  -4   0  -3 70362.9 1799.30   9
  -4   0  -3 73532.3 1951.08  14
  -4   0  -2 541.891 157.301   9
  -4   0  -2 695.524 182.649  14
  -4   0  -1 45960.1 1439.28   9
  -4   0  -1 45006.5 1417.49  14
  -4   0   0 51197.7 1586.49   9
  -4   0   0 52627.9 1549.91  14
  -4   0   1 7347.20 322.775   2
  -4   0   1 7489.49 577.413   9
  -4   0   1 7386.11 544.958  14
  -4   0   2 87763.1 1513.55   6
  -4   0   2 82714.0 2269.82   9
  -4   0   2 87699.9 2213.84  14
  -4   0   3 15589.0 544.535   6
  -4   0   3 14498.3 859.108   9
  -4   0   3 15846.9 697.914  13
  -4   0   3 15854.1 845.552  14
  -4   0   4 36037.2 1011.17   6
  -4   0   4 35753.3 1447.53   9
  -4   0   4 36067.1 1127.08  13
  -4   0   4 36690.4 1374.02  14
  -4   0   5 49235.0 1764.15   9
  -4   0   5 48482.6 1349.58   6
  -4   0   5 48679.9 1774.79  15
  -4   0   5 48537.4 1682.38  14
  -4   0   5 50387.0 1393.16  13
  -4   0   6 6750.39 649.598   9
  -4   0   6 7363.24 513.779   6
  -4   0   6 5952.78 617.894  15
  -4   0   6 6239.18 610.073  14
  -4   0   7 12587.8 901.774   9
  -4   0   7 12684.4 744.473   6
  -4   0   7 13090.3 952.466  15
  -4   0   7 14413.3 931.047  14
  -4   0   8 16231.6 1061.81   9
  -4   0   8 16430.1 908.658   6
  -4   0   8 17430.9 1155.97  15
  -4   0   8 18199.9 1093.85  14
  -4   0   9 26154.2 1403.78   9
  -4   0   9 24140.7 1188.14   6
  -4   0   9 24104.3 1432.57  15
  -4   0   9 24127.7 1334.47  14
  -4   0  10 19934.8 1258.08   9
  -4   0  10 19891.8 1133.59   6
  -4   0  10 19368.2 1330.44  15
  -4   0  10 19684.2 1244.33  14
  -4   0  11 3.45478 193.963   6
  -4   0  11-99.2153 179.269   9
  -4   0  11 293.528 259.508  14
  -4   0  12 17385.3 1176.96   6
  -4   0  12 15385.2 1165.75   9
  -4   0  12 15844.1 1200.27  14
  -4   0  13 2725.13 501.218   6
  -4   0  13 3703.09 621.513  14
  -4   0  14 5649.55 740.528   6
  -4   0  14 6230.60 812.728  14
  -4   0  15 7450.30 906.293   6
  -4   0  15 8987.04 1018.19  14
  -4   1 -16 1077.91 462.838  10
  -4   1 -15 16456.3 1451.53  10
  -4   1 -14 8561.28 1014.16  10
  -4   1 -13 5127.59 754.039  10
  -4   1 -12 20362.7 1426.17  10
  -4   1 -11 3049.22 543.004  10
  -4   1 -10 26430.0 1500.75  10
  -4   1 -10 24529.6 1258.78  14
  -4   1  -9 32193.1 1598.07  10
  -4   1  -9 34187.6 1443.87  14
  -4   1  -9 30433.4 1431.94  12
  -4   1  -8 4565.54 572.293  10
  -4   1  -8 4858.30 541.167  12
  -4   1  -8 3788.11 454.282  14
  -4   1  -7 52550.9 1908.58  10
  -4   1  -7 47636.6 961.453   8
  -4   1  -7 46790.0 1689.01  12
  -4   1  -7 47032.1 1621.51  14
  -4   1  -6 6192.92 297.747   3
  -4   1  -6 6297.84 609.364  10
  -4   1  -6 6419.10 381.680   9
  -4   1  -6 6243.76 555.331  12
  -4   1  -6 6241.22 526.222  14
  -4   1  -5 29401.5 946.951   9
  -4   1  -5 29491.1 1156.05  14
  -4   1  -5 29193.8 1198.74  12
  -4   1  -4 8425.74 503.243   9
  -4   1  -4 8574.61 576.718  14
  -4   1  -3 207.393 108.383   9
  -4   1  -3 295.339 140.273  14
  -4   1  -2 132343. 2806.02   9
  -4   1  -2 132828. 2815.46  14
  -4   1  -1 3122.58 198.464   6
  -4   1  -1 2854.07 336.113   9
  -4   1  -1 2644.31 304.323  14
  -4   1   0 32351.4 705.999   2
  -4   1   0 32056.5 1210.82   9
  -4   1   0 33131.9 742.537   6
  -4   1   0 33543.2 1153.14  12
  -4   1   0 31902.9 1151.80  14
  -4   1   1 50331.3 1612.76   9
  -4   1   1 50776.3 1044.80   6
  -4   1   1 48288.2 1093.25   2
  -4   1   1 51955.4 1495.65  15
  -4   1   1 47979.2 1502.83  14
  -4   1   2 646.435 179.665   9
  -4   1   2 616.844 185.760  14
  -4   1   2 887.596 201.810  15
  -4   1   3 71826.1 2124.12   9
  -4   1   3 70411.3 2016.18  15
  -4   1   3 72828.8 2020.58  14
  -4   1   4 19185.9 1031.40   9
  -4   1   4 18486.6 994.065  15
  -4   1   4 20627.4 1018.81  14
  -4   1   5 18265.0 1049.13   9
  -4   1   5 18477.9 1050.80  15
  -4   1   5 19876.3 1033.89  14
  -4   1   6 52717.1 1926.56   9
  -4   1   6 56745.5 2014.11  15
  -4   1   6 55520.9 1896.62  14
  -4   1   7 5501.77 606.499   9
  -4   1   7 7544.04 736.415  15
  -4   1   7 6369.31 522.603  13
  -4   1   7 6112.97 619.784  14
  -4   1   8 38347.4 1718.63   9
  -4   1   8 43415.4 1882.04  15
  -4   1   8 41349.5 1463.56  13
  -4   1   9 13907.4 1028.93   9
  -4   1   9 13973.6 908.820   6
  -4   1   9 13922.5 1082.27  15
  -4   1  10 5310.07 587.983   6
  -4   1  10 5041.85 639.389   9
  -4   1  10 5504.48 706.071  15
  -4   1  11 26465.2 1522.02   9
  -4   1  11 27026.4 1422.50   6
  -4   1  11 23307.5 1545.07  15
  -4   1  12 108.592 183.385   6
  -4   1  12 636.396 275.538   9
  -4   1  12 243.656 289.918  15
  -4   1  13 8315.84 876.310   6
  -4   1  13 6923.70 806.126   9
  -4   1  13 8180.53 985.145  15
  -4   1  14 12198.3 1102.08   6
  -4   1  14 12477.3 1262.13  15
  -4   1  14 10829.8 1117.52  14
  -4   1  15 453.844 295.289   6
  -4   1  15 1446.28 422.657  14
  -4   2 -16 11863.9 1284.01  10
  -4   2 -15 818.294 359.554  10
  -4   2 -14 6970.17 927.856  10
  -4   2 -13 17392.0 1376.99  10
  -4   2 -12 4200.36 668.540  10
  -4   2 -11 32954.3 1765.74  10
  -4   2 -10 8444.38 853.043  10
  -4   2 -10 8024.47 659.135  14
  -4   2  -9 18467.7 1201.56  10
  -4   2  -9 18696.7 987.473  14
  -4   2  -8 51444.9 1980.80  10
  -4   2  -8 46667.8 1586.78  14
  -4   2  -8 49129.4 1840.16  12
  -4   2  -7 289.922 108.587   2
  -4   2  -7 59.7994 66.4181   9
  -4   2  -7-13.8202 133.070  10
  -4   2  -7 72.4652 136.250  12
  -4   2  -7 174.753 127.713  14
  -4   2  -6 60784.8 1503.61   2
  -4   2  -6 61021.1 2040.49  10
  -4   2  -6 57875.3 1386.31   9
  -4   2  -6 54555.5 1846.39  12
  -4   2  -6 56973.7 1681.52  14
  -4   2  -5 31341.5 927.594   2
  -4   2  -5 28991.1 964.650   9
  -4   2  -5 28871.6 1235.09  12
  -4   2  -5 28428.0 1086.38  14
  -4   2  -4 11081.9 721.869   1
  -4   2  -4 10494.7 456.641   2
  -4   2  -4 9814.92 560.938   9
  -4   2  -4 9838.15 677.834  12
  -4   2  -4 9956.10 598.846  14
  -4   2  -3 184016. 2995.65   2
  -4   2  -3 181685. 3503.66   9
  -4   2  -3 176047. 3663.57  12
  -4   2  -3 181615. 3499.84  14
  -4   2  -2 2165.99 159.966   8
  -4   2  -2 1863.97 274.056   9
  -4   2  -2 2057.80 290.310  12
  -4   2  -2 1932.58 265.076  14
  -4   2  -1 35048.2 915.069   8
  -4   2  -1 34355.9 1254.59   9
  -4   2  -1 34744.3 1037.44  15
  -4   2  -1 35745.1 1197.94  14
  -4   2  -1 34976.5 1213.22  12
  -4   2   0 32295.6 967.842   8
  -4   2   0 30666.9 1210.95   9
  -4   2   0 31064.0 1056.05  15
  -4   2   0 32672.9 1149.80  12
  -4   2   0 31315.2 1136.32  14
  -4   2   1 22296.8 1046.04   9
  -4   2   1 22339.4 859.598   8
  -4   2   1 20174.5 890.249  15
  -4   2   1 22114.3 961.104  14
  -4   2   2 69878.7 1843.04   8
  -4   2   2 71630.1 2100.91   9
  -4   2   2 71947.7 1996.17   1
  -4   2   2 70261.0 1937.59  15
  -4   2   2 71934.8 1943.55  13
  -4   2   2 70859.7 1963.76  14
  -4   2   3 1724.08 273.205   8
  -4   2   3 2124.85 348.761   9
  -4   2   3 2444.35 339.080  14
  -4   2   3 1635.37 294.962  15
  -4   2   3 1980.48 292.558  13
  -4   2   4 58247.3 1857.31   8
  -4   2   4 59811.7 1994.75   9
  -4   2   4 61034.4 1945.96  15
  -4   2   4 57715.1 1759.03  13
  -4   2   4 64328.9 1950.02  14
  -4   2   5 41059.9 1655.88   9
  -4   2   5 40414.6 1588.46   8
  -4   2   5 42749.7 1666.70  15
  -4   2   5 38652.9 1415.38  13
  -4   2   5 44695.5 1636.73  14
  -4   2   6 9261.69 783.384   9
  -4   2   6 7845.98 701.341   8
  -4   2   6 9800.26 808.100  15
  -4   2   6 9578.16 681.535  13
  -4   2   7 45660.3 1853.03   9
  -4   2   7 45891.4 1875.26   8
  -4   2   7 44195.3 1857.54  15
  -4   2   7 44897.9 1616.88  13
  -4   2   8 5735.81 670.666   8
  -4   2   8 4129.68 564.175   9
  -4   2   8 4936.18 629.496  15
  -4   2   8 3752.22 455.355  13
  -4   2   9 29146.7 1548.06   9
  -4   2   9 30650.6 1664.08  15
  -4   2  10 36231.1 1780.42   9
  -4   2  10 34141.7 1822.15  15
  -4   2  11 299.430 190.923   6
  -4   2  11-22.1646 190.756  15
  -4   2  12 18701.0 1341.81   9
  -4   2  12 19924.7 1496.70  15
  -4   2  12 20873.1 1347.72   6
  -4   2  13 9429.59 970.905   9
  -4   2  13 8391.58 886.877   6
  -4   2  13 10014.2 1097.08  15
  -4   2  14 7573.03 886.950   6
  -4   2  14 6201.65 901.093  15
  -4   2  15 10198.7 1070.26   6
  -4   3 -16 452.088 326.934  10
  -4   3 -15 13063.0 1291.84  10
  -4   3 -14 15263.2 1351.61  10
  -4   3 -13 8914.93 986.668  10
  -4   3 -12 8344.51 910.393  10
  -4   3 -11 3509.28 605.332  10
  -4   3 -10 22740.8 1146.91   2
  -4   3 -10 21285.1 1360.18  10
  -4   3  -9 19159.1 986.687   2
  -4   3  -9 20610.2 1278.04  10
  -4   3  -9 17608.9 875.167  14
  -4   3  -8 5419.93 482.479   2
  -4   3  -8 4114.77 559.303  10
  -4   3  -8 5424.85 462.103  14
  -4   3  -8 5100.63 585.067  12
  -4   3  -7 50276.5 1501.00   2
  -4   3  -7 47102.4 1185.36   9
  -4   3  -7 47509.7 1869.61  10
  -4   3  -7 46979.9 1441.43  14
  -4   3  -7 46721.7 1789.28  12
  -4   3  -6 8330.30 526.861   2
  -4   3  -6 7514.47 459.032   9
  -4   3  -6 8044.11 704.023  10
  -4   3  -6 8143.09 357.173   8
  -4   3  -6 8384.54 541.751  14
  -4   3  -6 7041.20 637.125  12
  -4   3  -5 42038.2 1195.83   2
  -4   3  -5 38069.3 871.181   8
  -4   3  -5 37524.0 1190.90   9
  -4   3  -5 38144.1 1227.44  14
  -4   3  -5 36790.3 1460.19  12
  -4   3  -4 51774.5 1752.23   1
  -4   3  -4 55273.1 1375.29   2
  -4   3  -4 54205.6 1114.90   8
  -4   3  -4 52587.1 1511.25   9
  -4   3  -4 51496.9 1715.22  12
  -4   3  -4 52263.1 1462.89  14
  -4   3  -3 2421.07 314.577   9
  -4   3  -3 2386.82 194.639   8
  -4   3  -3 2242.01 343.202   1
  -4   3  -3 2446.54 193.959  15
  -4   3  -3 2055.93 317.664  12
  -4   3  -3 1781.36 242.058  14
  -4   3  -2 88470.2 1757.08   8
  -4   3  -2 84746.1 2195.26   9
  -4   3  -2 85724.2 2283.79   1
  -4   3  -2 83044.1 1784.09  15
  -4   3  -2 88405.2 2222.58  12
  -4   3  -2 87666.0 2047.39  14
  -4   3  -1 34582.3 1018.78   8
  -4   3  -1 35245.1 1319.33   9
  -4   3  -1 32958.3 1284.54   1
  -4   3  -1 34735.6 1069.11  15
  -4   3  -1 34510.8 1232.44  12
  -4   3  -1 34648.0 1177.44  14
  -4   3   0 26138.3 1155.06   9
  -4   3   0 26745.2 942.219   8
  -4   3   0 25819.5 1117.17   1
  -4   3   0 24975.4 691.440   4
  -4   3   0 24633.2 961.448  15
  -4   3   0 27426.7 1053.09  12
  -4   3   0 26825.3 1040.31  14
  -4   3   1 87742.5 2099.29   8
  -4   3   1 88359.0 2420.00   9
  -4   3   1 89015.8 1541.28   4
  -4   3   1 86022.7 2297.23   1
  -4   3   1 86989.6 2170.09  15
  -4   3   1 85366.1 2295.21  13
  -4   3   1 90338.4 2240.95  14
  -4   3   2 2027.84 313.728   1
  -4   3   2 1571.50 271.260   8
  -4   3   2 1993.00 344.767   9
  -4   3   2 1828.07 296.978  14
  -4   3   2 1987.39 309.233  13
  -4   3   2 1840.31 296.969  15
  -4   3   3 72039.3 2222.31   9
  -4   3   3 69551.1 2012.95   8
  -4   3   3 69202.2 2063.85  15
  -4   3   3 65864.6 2005.09  13
  -4   3   3 72935.6 2075.11  14
  -4   3   4 17523.3 1045.30   9
  -4   3   4 15436.0 916.703   8
  -4   3   4 17310.4 998.061  15
  -4   3   4 14962.3 878.851  13
  -4   3   4 16541.5 941.561  14
  -4   3   5 8202.84 707.481   8
  -4   3   5 9598.21 795.631   9
  -4   3   5 10133.0 793.722  15
  -4   3   5 9499.81 718.482  13
  -4   3   6 43094.6 1799.60   9
  -4   3   6 43742.1 1776.46   8
  -4   3   6 42982.7 1778.19  15
  -4   3   6 42147.6 1625.65  13
  -4   3   7 758.467 277.683   8
  -4   3   7 1234.32 317.696   9
  -4   3   7 654.090 257.764  15
  -4   3   7 684.305 215.508  13
  -4   3   8 26738.7 1505.68   8
  -4   3   8 24464.7 1427.15   9
  -4   3   8 27204.3 1517.46  15
  -4   3   8 27963.4 1359.06  13
  -4   3   9 15169.0 1186.27   8
  -4   3   9 18164.4 1244.50   9
  -4   3   9 15799.0 1204.81  15
  -4   3  10 4568.58 681.685   8
  -4   3  10 4077.39 626.140   9
  -4   3  10 4489.52 678.179  15
  -4   3  11 23168.5 1497.52   9
  -4   3  11 24365.2 1625.72  15
  -4   3  12 1228.40 380.569   9
  -4   3  12 2059.52 537.957  15
  -4   3  13 11177.2 1096.01   9
  -4   3  13 11154.6 1194.01  15
  -4   3  13 13244.0 1143.50   6
  -4   3  14 15390.8 1443.58  15
  -4   3  14 15551.2 1293.42   6
  -4   3  15 658.435 332.910   6
  -4   4 -16 12678.4 1323.42  10
  -4   4 -15 3773.56 720.603  10
  -4   4 -14 11719.8 1188.09  10
  -4   4 -13 6187.74 833.321  10
  -4   4 -12-10.8642 188.077   2
  -4   4 -12 58.3924 190.051  10
  -4   4 -11 28128.5 1409.87   2
  -4   4 -11 29040.8 1661.14  10
  -4   4 -10 10764.0 811.350   2
  -4   4 -10 11868.4 1015.54  10
  -4   4  -9 8488.56 684.070   2
  -4   4  -9 8908.55 848.036  10
  -4   4  -9 8378.85 816.766  12
  -4   4  -8 24648.3 1132.92   2
  -4   4  -8 24381.4 1368.07  10
  -4   4  -8 22814.1 1299.77  12
  -4   4  -7 491.010 178.516   2
  -4   4  -7 448.643 233.697  10
  -4   4  -7 677.990 237.924  12
  -4   4  -6 14063.7 760.258   2
  -4   4  -6 14592.5 711.690   9
  -4   4  -6 14203.4 599.796   8
  -4   4  -6 14336.0 965.946  10
  -4   4  -6 13792.5 644.984  14
  -4   4  -6 13896.3 928.689  12
  -4   4  -5 11075.3 642.695   2
  -4   4  -5 9893.57 770.165   1
  -4   4  -5 10801.6 640.346   9
  -4   4  -5 10991.1 516.901   8
  -4   4  -5 10895.3 574.217  14
  -4   4  -5 11638.1 809.975  12
  -4   4  -4 4225.37 317.206   8
  -4   4  -4 4547.30 432.637   9
  -4   4  -4 5191.28 537.759   1
  -4   4  -4 4544.67 391.926   2
  -4   4  -4 4416.45 232.594  15
  -4   4  -4 4272.54 353.315  14
  -4   4  -4 4476.77 488.562  12
  -4   4  -3 43910.3 1215.85   8
  -4   4  -3 45894.7 1537.10   9
  -4   4  -3 44181.8 1615.46   1
  -4   4  -3 46427.7 1133.11  15
  -4   4  -3 45973.7 1582.50  12
  -4   4  -3 46455.1 1326.20  14
  -4   4  -2 4957.39 378.193   8
  -4   4  -2 4825.92 486.191   9
  -4   4  -2 4351.70 474.452   1
  -4   4  -2 4563.95 350.235  15
  -4   4  -2 4560.00 453.498  12
  -4   4  -2 4582.06 390.885  14
  -4   4  -1 17458.3 771.575   8
  -4   4  -1 18000.6 971.710   9
  -4   4  -1 18434.7 964.580   1
  -4   4  -1 17202.6 769.882  15
  -4   4  -1 17954.2 981.291  13
  -4   4  -1 17400.0 868.432  12
  -4   4  -1 17657.0 814.136  14
  -4   4   0 34567.3 1183.15   8
  -4   4   0 33820.5 1393.52   9
  -4   4   0 33606.8 1332.09   1
  -4   4   0 30010.2 646.016   4
  -4   4   0 34114.6 1191.77  15
  -4   4   0 33153.1 1367.91  13
  -4   4   0 32886.3 1194.96  12
  -4   4   0 32688.0 1186.35  14
  -4   4   1 2031.86 323.999   1
  -4   4   1 2645.25 333.558   8
  -4   4   1 1836.58 344.868   9
  -4   4   1 2712.89 340.807  14
  -4   4   1 2757.75 386.955  13
  -4   4   1 2780.50 352.026  15
  -4   4   2 56121.3 1776.69   8
  -4   4   2 57384.4 2000.27   9
  -4   4   2 55147.1 1820.33   1
  -4   4   2 58171.2 1819.78  15
  -4   4   2 57693.7 1908.13  13
  -4   4   2 57578.2 1787.91  14
  -4   4   3 12043.1 805.193   8
  -4   4   3 12123.1 885.870   9
  -4   4   3 13330.1 861.475  15
  -4   4   3 11090.0 762.874  14
  -4   4   3 12043.5 825.808  13
  -4   4   4 22630.3 1261.26   9
  -4   4   4 22836.9 1172.30   8
  -4   4   4 21118.7 1149.37  15
  -4   4   4 18649.5 1068.95  13
  -4   4   5 52958.6 1953.31   8
  -4   4   5 48793.4 1968.20   9
  -4   4   5 50895.4 1933.36  15
  -4   4   5 47368.5 1817.94  13
  -4   4   6 350.477 203.949   8
  -4   4   6 280.843 234.914   9
  -4   4   6 278.997 207.700  15
  -4   4   6 525.476 249.185  13
  -4   4   7 19415.4 1253.33   8
  -4   4   7 20558.9 1307.56   9
  -4   4   7 20801.2 1299.34  15
  -4   4   7 20253.8 1195.57  13
  -4   4   8 14431.5 1116.45   9
  -4   4   8 15453.3 1159.74   8
  -4   4   8 12703.0 1065.02  15
  -4   4   8 12766.5 969.106  13
  -4   4   9 6552.76 809.574   8
  -4   4   9 7602.26 837.400   9
  -4   4   9 8331.46 889.774  15
  -4   4  10 23636.1 1588.59   8
  -4   4  10 22967.3 1507.18   9
  -4   4  10 24829.5 1616.23  15
  -4   4  11 599.950 326.283   8
  -4   4  11 349.270 244.788   9
  -4   4  11 292.832 291.730  15
  -4   4  12 10748.4 1078.42   9
  -4   4  12 12129.3 1241.32   8
  -4   4  12 12830.8 1254.80  15
  -4   4  13 4598.10 730.875   9
  -4   4  13 5340.78 865.537  15
  -4   4  14 664.017 354.392   9
  -4   5 -15 5326.26 856.651  10
  -4   5 -14 7987.51 975.027  10
  -4   5 -13 2353.76 491.949   2
  -4   5 -13 2168.15 481.796  10
  -4   5 -12 14575.6 1091.42   2
  -4   5 -12 15200.2 1245.64  10
  -4   5 -11 1939.72 383.738   2
  -4   5 -11 2515.54 524.452  10
  -4   5 -10 18829.8 1143.95   2
  -4   5 -10 18570.6 1296.99  10
  -4   5  -9 15508.6 989.160   2
  -4   5  -9 14475.0 1099.32  10
  -4   5  -9 15257.6 1139.65  12
  -4   5  -8 2637.04 400.233   2
  -4   5  -8 2683.25 465.765  10
  -4   5  -8 1885.13 402.175  12
  -4   5  -7 29877.1 1291.84   2
  -4   5  -7 30753.1 1503.91  10
  -4   5  -7 27604.6 1446.38  12
  -4   5  -6 8320.42 751.700   1
  -4   5  -6 8779.22 650.604   2
  -4   5  -6 8340.63 596.803   9
  -4   5  -6 10400.1 830.629  10
  -4   5  -6 8192.50 734.149  12
  -4   5  -5 18748.2 1093.53   1
  -4   5  -5 18777.3 937.848   2
  -4   5  -5 17681.9 783.349   8
  -4   5  -5 18361.5 924.711   9
  -4   5  -5 16187.5 998.497  12
  -4   5  -4 26639.7 1283.21   1
  -4   5  -4 26588.0 1169.42   9
  -4   5  -4 26513.3 985.979   8
  -4   5  -4 24521.2 1194.95  12
  -4   5  -4 24418.4 856.382  14
  -4   5  -3 650.389 232.528   1
  -4   5  -3 1056.07 195.433   8
  -4   5  -3 883.618 235.079   9
  -4   5  -3 993.970 164.081  15
  -4   5  -3 595.257 185.838  12
  -4   5  -3 606.151 141.745  14
  -4   5  -2 31770.0 1155.59   8
  -4   5  -2 32151.4 1380.54   9
  -4   5  -2 31524.6 1354.52   1
  -4   5  -2 32404.5 1085.52  15
  -4   5  -2 31265.2 1404.77  13
  -4   5  -2 32367.9 1291.22  12
  -4   5  -2 31038.3 1079.40  14
  -4   5  -1 9803.93 755.566   9
  -4   5  -1 8228.29 587.380   8
  -4   5  -1 8132.98 665.040   1
  -4   5  -1 9273.42 595.036  15
  -4   5  -1 8775.44 726.016  13
  -4   5  -1 9218.35 636.097  12
  -4   5  -1 9463.98 590.688  14
  -4   5   0 5983.27 519.920   8
  -4   5   0 6201.45 623.479   9
  -4   5   0 5813.87 561.729   1
  -4   5   0 5988.80 508.799  15
  -4   5   0 5526.67 583.871  13
  -4   5   0 5522.67 479.197  12
  -4   5   0 6030.48 497.733  14
  -4   5   1 32023.3 1484.57   9
  -4   5   1 31364.5 1297.12   8
  -4   5   1 32215.9 1364.82   1
  -4   5   1 33244.8 1322.50  15
  -4   5   1 31027.3 1427.30  13
  -4   5   1 34522.2 1302.16  14
  -4   5   2 1073.16 280.797   1
  -4   5   2 722.553 244.566   9
  -4   5   2 1269.60 281.600   8
  -4   5   2 1701.99 302.412  14
  -4   5   2 1327.91 285.363  15
  -4   5   2 1553.48 337.601  13
  -4   5   3 28974.0 1347.72   8
  -4   5   3 29737.5 1500.34   9
  -4   5   3 29819.7 1372.76  15
  -4   5   3 28289.4 1391.74  13
  -4   5   4 16191.5 1045.10   8
  -4   5   4 13888.9 1040.13   9
  -4   5   4 17364.8 1074.62  15
  -4   5   4 16073.6 1054.58  13
  -4   5   5 2370.80 460.139   9
  -4   5   5 3280.17 495.196   8
  -4   5   5 3239.25 493.334  13
  -4   5   5 2903.51 469.026  15
  -4   5   6 37176.0 1761.13   8
  -4   5   6 37520.7 1833.18   9
  -4   5   6 39641.2 1807.52  15
  -4   5   6 35536.8 1676.88  13
  -4   5   7 3689.34 581.125   8
  -4   5   7 3359.97 554.080   9
  -4   5   7 2747.72 511.477  15
  -4   5   7 3216.79 511.320  13
  -4   5   8 26664.9 1596.41   8
  -4   5   8 23845.2 1518.58   9
  -4   5   8 26241.9 1581.14  15
  -4   5   8 24666.9 1443.14  13
  -4   5   9 24447.7 1573.83   9
  -4   5   9 24411.8 1593.96   8
  -4   5   9 23476.1 1561.37  15
  -4   5  10 592.685 325.648   8
  -4   5  10 1060.90 381.128   9
  -4   5  10 444.899 285.535  15
  -4   5  11 20214.0 1504.25   9
  -4   5  11 22345.3 1655.21   8
  -4   5  11 23380.5 1672.16  15
  -4   5  12 2326.14 591.947   8
  -4   5  12 3323.04 640.643   9
  -4   5  12 2143.43 521.276  15
  -4   5  13 2025.42 579.605   8
  -4   5  13 1757.99 514.085   9
  -4   6 -14 2908.33 594.383   4
  -4   6 -13 11411.8 1052.03   2
  -4   6 -12 348.264 245.522   2
  -4   6 -11 16403.8 1165.08   2
  -4   6 -11 16737.2 1269.30  10
  -4   6 -11 15047.0 1262.15  12
  -4   6 -10 10390.5 899.906   2
  -4   6 -10 12511.1 1062.20  10
  -4   6 -10 9750.21 981.017  12
  -4   6  -9 5244.23 622.642   2
  -4   6  -9 5738.99 702.838  10
  -4   6  -9 5040.90 677.753  12
  -4   6  -8 27243.0 1358.60   2
  -4   6  -8 27108.0 1476.71  10
  -4   6  -8 21813.5 1371.20  12
  -4   6  -7 1003.55 269.193   2
  -4   6  -7 879.417 316.165   1
  -4   6  -7 1147.29 312.386  10
  -4   6  -7 1411.65 376.794  12
  -4   6  -6 24635.9 1353.52   1
  -4   6  -6 25415.7 1236.46   2
  -4   6  -6 25446.4 1349.35  10
  -4   6  -6 27912.1 1214.50   9
  -4   6  -6 22853.5 1296.92  12
  -4   6  -5 20768.6 1078.88   2
  -4   6  -5 21624.7 965.893   4
  -4   6  -5 18594.0 1136.99   1
  -4   6  -5 19004.4 928.588   8
  -4   6  -5 22342.4 1111.73   9
  -4   6  -5 18574.3 1141.44  13
  -4   6  -5 19941.5 1149.40  12
  -4   6  -4 8946.43 756.436   1
  -4   6  -4 7620.89 579.031   8
  -4   6  -4 9688.28 746.295   9
  -4   6  -4 9037.03 776.218  13
  -4   6  -4 8147.24 709.430  12
  -4   6  -3 63978.0 2135.93   1
  -4   6  -3 65001.5 1901.54   8
  -4   6  -3 65150.9 2143.13   9
  -4   6  -3 61122.0 2175.33  13
  -4   6  -3 67299.6 2074.91  12
  -4   6  -2 1882.96 351.104   1
  -4   6  -2 2031.99 324.205   8
  -4   6  -2 2521.30 411.942   9
  -4   6  -2 1699.52 262.992  15
  -4   6  -2 1757.29 366.234  13
  -4   6  -2 1851.91 313.763  12
  -4   6  -1 23383.7 1179.31   1
  -4   6  -1 21843.9 1073.19   8
  -4   6  -1 22665.7 1254.97   9
  -4   6  -1 19497.6 1166.51  13
  -4   6  -1 20112.7 994.948  12
  -4   6  -1 21662.7 935.733  14
  -4   6  -1 20517.2 980.337  15
  -4   6   0 32180.6 1404.00   1
  -4   6   0 30240.1 1332.93   8
  -4   6   0 31337.0 1525.08   9
  -4   6   0 33276.8 1555.12  13
  -4   6   0 32056.9 1235.47  12
  -4   6   0 35484.3 1283.11  14
  -4   6   0 32813.0 1334.42  15
  -4   6   1 1484.23 304.244   1
  -4   6   1 1831.75 357.778   8
  -4   6   1 1403.76 354.301   9
  -4   6   1 1265.44 266.552  14
  -4   6   1 1017.15 269.690  15
  -4   6   1 1801.50 372.305  13
  -4   6   2 32246.3 1470.68   8
  -4   6   2 29861.4 1561.55   9
  -4   6   2 32087.9 1442.17  15
  -4   6   2 34868.5 1404.80  14
  -4   6   2 32380.4 1567.66  13
  -4   6   3 13952.3 980.284   8
  -4   6   3 15007.6 1104.52   9
  -4   6   3 15231.3 1012.48  15
  -4   6   3 14697.6 1054.61  13
  -4   6   4 17554.0 1233.42   9
  -4   6   4 19118.7 1197.54   8
  -4   6   4 17491.9 1138.55  15
  -4   6   4 17715.2 1183.18  13
  -4   6   5 29685.5 1557.83   8
  -4   6   5 27113.3 1595.06   9
  -4   6   5 29378.1 1550.02  15
  -4   6   5 29412.6 1567.14  13
  -4   6   6 448.267 266.537   8
  -4   6   6 585.061 303.780   9
  -4   6   6 306.567 210.560  13
  -4   6   6 53.8471 170.514  15
  -4   6   7 22881.6 1471.87   8
  -4   6   7 21921.9 1490.13   9
  -4   6   7 20487.3 1399.45  15
  -4   6   7 23010.4 1445.22  13
  -4   6   8 7053.93 864.737   8
  -4   6   8 6524.00 846.833   9
  -4   6   8 7033.87 817.852  13
  -4   6   8 6822.42 839.872  15
  -4   6   9 7949.54 940.548   8
  -4   6   9 8709.94 976.912   9
  -4   6   9 7773.55 934.818  15
  -4   6  10 19310.0 1499.38   9
  -4   6  10 18970.1 1516.67   8
  -4   6  10 23725.2 1669.76  15
  -4   6  11-53.3276 262.712   8
  -4   6  11-250.044 268.733   9
  -4   6  12 12014.2 1310.54   8
  -4   6  12 11676.3 1213.49   9
  -4   7 -13 1820.09 477.688   4
  -4   7 -12 10463.0 1022.92   4
  -4   7 -12 10933.5 1151.76  12
  -4   7 -11 4768.72 663.244   4
  -4   7 -11 5831.34 738.644   2
  -4   7 -11 4302.56 706.816  12
  -4   7 -10 10403.3 948.580   2
  -4   7 -10 10351.4 919.261   4
  -4   7 -10 9102.47 975.806  12
  -4   7  -9 18629.1 1178.87   4
  -4   7  -9 17631.3 1291.27   1
  -4   7  -9 19036.5 1243.36   2
  -4   7  -9 17614.2 1192.19  13
  -4   7  -9 17857.4 1323.70  12
  -4   7  -8-177.066 216.683   2
  -4   7  -8-87.8715 169.774   1
  -4   7  -8-211.692 187.574  13
  -4   7  -8-7.70042 197.172  12
  -4   7  -7 23550.4 1403.30   1
  -4   7  -7 23647.2 1317.07   2
  -4   7  -7 24536.7 1393.86  13
  -4   7  -7 22848.9 1385.50  12
  -4   7  -6 9269.45 851.256   1
  -4   7  -6 8883.05 783.392   2
  -4   7  -6 12522.4 942.342  10
  -4   7  -6 8476.58 812.231  13
  -4   7  -6 10698.3 894.013  12
  -4   7  -5 14553.2 976.436   2
  -4   7  -5 12901.1 973.781   1
  -4   7  -5 13780.4 940.717   9
  -4   7  -5 12853.3 938.005  10
  -4   7  -5 14484.3 1045.88  13
  -4   7  -5 14077.2 986.560  12
  -4   7  -4 31717.0 1508.58   1
  -4   7  -4 29364.8 1441.84   9
  -4   7  -4 29429.2 1522.28  13
  -4   7  -4 31450.5 1448.20  12
  -4   7  -3-62.7398 174.390   1
  -4   7  -3-6.43366 114.837   8
  -4   7  -3 148.239 155.606   9
  -4   7  -3 110.857 190.180  13
  -4   7  -3 107.450 149.856  12
  -4   7  -2 24895.7 1283.74   1
  -4   7  -2 25143.7 1388.28   9
  -4   7  -2 25638.5 1247.19   8
  -4   7  -2 23895.5 1368.24  13
  -4   7  -2 25943.8 1196.75  12
  -4   7  -1 12909.9 900.293   1
  -4   7  -1 12678.3 883.951   8
  -4   7  -1 11954.5 965.629   9
  -4   7  -1 9823.49 883.652  13
  -4   7  -1 12378.2 772.907  12
  -4   7  -1 11857.6 798.817  15
  -4   7   0 11130.1 838.091   1
  -4   7   0 10827.3 938.780   9
  -4   7   0 11484.4 858.964   8
  -4   7   0 11822.0 730.247  12
  -4   7   0 11085.0 812.735  15
  -4   7   0 11755.9 958.140  13
  -4   7   1 37960.8 1586.80   1
  -4   7   1 35994.1 1784.95   9
  -4   7   1 37404.0 1645.15   8
  -4   7   1 36044.7 1407.29  14
  -4   7   1 34590.8 1541.39  15
  -4   7   1 35742.5 1736.45  13
  -4   7   2 1870.19 371.099   8
  -4   7   2 2407.40 482.086   9
  -4   7   2 1393.35 304.280  14
  -4   7   2 1822.56 407.590  13
  -4   7   2 869.550 269.742  15
  -4   7   3 45838.5 2123.25   9
  -4   7   3 45447.2 1947.10   8
  -4   7   3 47532.1 1956.77  15
  -4   7   3 43277.2 1993.68  13
  -4   7   3 46831.1 1796.14  14
  -4   7   4 7334.71 796.457   8
  -4   7   4 8525.13 905.853   9
  -4   7   4 8428.51 831.728  15
  -4   7   4 6675.88 781.382  13
  -4   7   5 311.605 217.471   8
  -4   7   5 45.1559 208.660   9
  -4   7   5-12.5363 172.207  13
  -4   7   5-120.589 294.558  15
  -4   7   6 25374.1 1647.72   9
  -4   7   6 25283.3 1580.68   8
  -4   7   6 26769.0 1603.39  15
  -4   7   6 23737.2 1528.42  13
  -4   7   7 3176.49 614.618   8
  -4   7   7 2732.91 584.306   9
  -4   7   7 2359.50 513.140  15
  -4   7   7 2321.39 499.101  13
  -4   7   8 13223.8 1219.15   8
  -4   7   8 12668.3 1223.63   9
  -4   7   8 13763.0 1242.14  15
  -4   7   8 12076.1 1125.94  13
  -4   7   9 15904.1 1382.95   8
  -4   7   9 15222.5 1361.94   9
  -4   7   9 16997.9 1425.44  15
  -4   7  10 192.580 294.095   8
  -4   7  10-242.472 264.584   9
  -4   7  10 54.6204 309.948  15
  -4   7  11 13816.3 1378.62   8
  -4   7  11 13182.0 1313.41   9
  -4   8 -11 9114.67 1018.42   1
  -4   8 -11 10459.8 1121.12  12
  -4   8 -10 7292.62 881.606   1
  -4   8 -10 7131.97 839.963   2
  -4   8 -10 6767.44 871.553  12
  -4   8  -9 2948.52 513.322   2
  -4   8  -9 3205.53 586.387   1
  -4   8  -9 3140.29 579.302  12
  -4   8  -8 18366.7 1299.30   1
  -4   8  -8 18840.1 1283.03   2
  -4   8  -8 17751.9 1232.66  13
  -4   8  -8 15780.8 1229.11  12
  -4   8  -7 324.072 175.071   2
  -4   8  -7 280.358 209.249   1
  -4   8  -7 732.222 261.593  13
  -4   8  -7 158.332 187.943  12
  -4   8  -6 6560.69 717.361   2
  -4   8  -6 5891.11 689.836   1
  -4   8  -6 6933.91 762.467  13
  -4   8  -6 6028.72 699.252  12
  -4   8  -5 19053.9 1221.89   1
  -4   8  -5 18092.3 1190.60   2
  -4   8  -5 21523.8 1352.78  13
  -4   8  -5 17865.6 1155.97  12
  -4   8  -4 1412.80 318.849   1
  -4   8  -4 1461.86 348.195   9
  -4   8  -4 1654.07 393.938  13
  -4   8  -4 1532.97 332.670  12
  -4   8  -3 29641.8 1483.39   1
  -4   8  -3 31534.0 1640.63   9
  -4   8  -3 28502.7 1592.01  13
  -4   8  -2 6790.62 682.110   1
  -4   8  -2 6610.47 681.205   8
  -4   8  -2 5405.49 683.077   9
  -4   8  -2 6877.54 763.928  13
  -4   8  -1 10769.2 854.313   1
  -4   8  -1 9985.62 851.167   8
  -4   8  -1 11752.7 1027.85   9
  -4   8  -1 11026.0 988.636  13
  -4   8   0 24797.6 1312.20   1
  -4   8   0 23233.1 1350.87   8
  -4   8   0 27371.7 1601.16   9
  -4   8   0 23854.5 1474.61  13
  -4   8   0 27450.3 1371.53  15
  -4   8   1 386.468 209.177   8
  -4   8   1 512.199 285.480   9
  -4   8   1 717.593 331.923  13
  -4   8   1 557.280 259.219  15
  -4   8   2 24890.3 1463.24   8
  -4   8   2 25705.9 1620.34   9
  -4   8   2 25289.4 1552.34  13
  -4   8   2 25777.8 1441.05  15
  -4   8   3 3400.80 572.300   8
  -4   8   3 3639.39 657.847   9
  -4   8   3 2289.91 485.961  13
  -4   8   3 4055.47 598.458  15
  -4   8   4 4529.89 677.337   8
  -4   8   4 5000.21 735.148   9
  -4   8   4 4816.06 694.646  13
  -4   8   4 5416.77 723.706  15
  -4   8   5 26192.3 1630.50   8
  -4   8   5 22707.6 1616.12   9
  -4   8   5 25545.7 1590.58  15
  -4   8   5 24782.2 1620.41  13
  -4   8   6 35.6357 227.991   9
  -4   8   6-62.1269 275.111   8
  -4   8   6-292.354 260.092  15
  -4   8   6-320.375 236.596  13
  -4   8   7 19566.8 1561.74   9
  -4   8   7 18221.0 1451.26   8
  -4   8   7 15570.3 1339.76  15
  -4   8   7 17619.2 1421.70  13
  -4   8   8 4115.64 753.633   9
  -4   8   8 6770.56 914.155   8
  -4   8   8 6815.14 919.528  15
  -4   8   9 2287.13 577.673   8
  -4   8   9 2962.93 633.950   9
  -4   8   9 3169.35 669.993  15
  -4   9  -8-61.9300 214.035   2
  -4   9  -7 4347.68 645.500   2
  -4   9  -6 12617.3 1083.90   2
  -4   9  -6 12903.9 1096.74  13
  -4   9  -5 6918.10 789.854   2
  -4   9  -5 6560.42 794.377  13
  -4   9  -4 15912.8 1208.59   9
  -4   9  -4 16503.0 1250.17  13
  -4   9  -3 1419.22 392.134   9
  -4   9  -3 947.013 329.753  13
  -4   9  -2 9419.06 963.115   9
  -4   9  -2 10133.6 991.298  13
  -4   9  -1 13866.8 1080.11   8
  -4   9  -1 14053.6 1189.75   9
  -4   9  -1 13241.1 1138.73  13
  -4   9   0 1289.77 384.174   8
  -4   9   0 1983.57 491.553   9
  -4   9   0 1789.78 453.432  13
  -4   9   1 22362.2 1440.09   8
  -4   9   1 23337.5 1614.52   9
  -4   9   1 22258.3 1532.57  13
  -4   9   2 4766.96 686.248   8
  -4   9   2 6135.81 857.355   9
  -4   9   2 5614.44 717.600  15
  -4   9   2 5477.13 764.157  13
  -4   9   3 14969.9 1333.57   9
  -4   9   3 14053.6 1200.74   8
  -4   9   3 13440.6 1127.79  15
  -4   9   3 15261.6 1306.60  13
  -4   9   4 20029.9 1464.40   8
  -4   9   4 18328.5 1504.64   9
  -4   9   4 17095.5 1318.95  15
  -4   9   4 20506.9 1525.45  13
  -4   9   5 236.594 266.672   8
  -4   9   5-132.277 245.872   9
  -4   9   5-155.644 256.517  15
  -4   9   5 2.27818 307.495  13
  -4   9   6 17344.7 1441.44   8
  -4   9   6 20312.9 1643.06   9
  -4   9   6 22956.0 1617.52  15
  -4   9   6 19115.2 1523.07  13
  -4   9   7 2692.41 617.782   8
  -4   9   7 2160.52 547.612  15
  -4   9   8 7766.70 1038.81   8
  -4  10  -5 13642.0 1171.87   2
  -4  10  -5 11269.0 1098.83  13
  -4  10  -4 561.178 290.261  13
  -4  10  -3 8600.78 969.681   9
  -4  10  -3 8807.97 977.849  13
  -4  10  -2 7598.93 933.723   9
  -4  10  -2 9693.32 1004.04  13
  -4  10  -1 2650.69 568.262   9
  -4  10  -1 2377.09 524.053  13
  -4  10   0 15345.2 1363.20   9
  -4  10   0 15095.5 1314.59  13
  -4  10   1-273.595 238.654   8
  -4  10   1-12.0381 287.011   9
  -4  10   1 453.869 300.892  13
  -4  10   2 11137.0 1107.64   8
  -4  10   2 11708.4 1227.47   9
  -4  10   2 9748.63 1073.56  13
  -4  10   3 9204.21 1023.08   8
  -4  10   3 7676.12 1026.40   9
  -4  10   4 2211.68 569.931   8
  -4  10   4 2919.25 589.930  15
  -4  10   5 15543.2 1398.69   8
  -4  10   5 12945.9 1250.53  15
  -3 -11  -7 14914.6 1304.58  11
  -3 -11  -5 5964.75 889.680   3
  -3 -11  -5 5051.87 832.261  19
  -3 -11  -4 28569.1 1942.55   3
  -3 -11  -4 25610.1 1820.84  19
  -3 -11  -3 1141.77 432.586   3
  -3 -11  -3 893.589 438.071  19
  -3 -11  -2 15960.7 1451.19   3
  -3 -11  -2 15893.4 1410.64  19
  -3 -11  -1 7096.29 957.722   3
  -3 -11  -1 7702.71 994.962  19
  -3 -11   0 5499.65 868.072   3
  -3 -11   0 5130.20 808.960  19
  -3 -11   1 27437.7 1896.11   3
  -3 -11   1 25755.0 1790.79  19
  -3 -11   2 1983.52 574.577   3
  -3 -11   2 2681.59 610.422  19
  -3 -11   3 12199.2 1274.92   3
  -3 -11   3 12353.2 1222.63  19
  -3 -11   4 12299.9 1277.50   3
  -3 -11   4 12322.1 1231.53  19
  -3 -11   5 1513.08 457.834  19
  -3 -10 -10 4829.59 793.317   3
  -3 -10 -10 3618.48 682.238  19
  -3 -10  -9 3919.16 717.958   3
  -3 -10  -9 3999.42 689.901  19
  -3 -10  -9 2211.94 536.418  11
  -3 -10  -8 16182.0 1383.90   3
  -3 -10  -8 15507.8 1358.81  19
  -3 -10  -8 13681.4 1244.41  11
  -3 -10  -7 122.665 257.748   3
  -3 -10  -7 123.446 232.453  19
  -3 -10  -6 12098.9 1187.93   3
  -3 -10  -6 11248.4 1143.49  19
  -3 -10  -5 13295.2 1246.86   3
  -3 -10  -5 12273.6 1185.95  19
  -3 -10  -4 2075.26 505.465   3
  -3 -10  -4 2526.07 580.998  19
  -3 -10  -3 15750.1 1355.62   3
  -3 -10  -3 15034.6 1296.74  19
  -3 -10  -2 3042.67 606.680   3
  -3 -10  -2 1784.45 488.272  19
  -3 -10  -1 11038.2 1137.56   3
  -3 -10  -1 12627.8 1188.63  19
  -3 -10   0 17331.5 1413.46   3
  -3 -10   0 17812.2 1398.53  19
  -3 -10   1 165.590 263.139   3
  -3 -10   1 575.772 301.308  19
  -3 -10   2 19782.4 1523.39   3
  -3 -10   2 18690.4 1424.99  19
  -3 -10   3 3416.46 653.353   3
  -3 -10   3 3641.89 639.332  19
  -3 -10   4 7357.44 919.167   3
  -3 -10   4 5598.38 786.021  19
  -3 -10   5 18649.0 1493.17   3
  -3 -10   5 18423.0 1393.90  19
  -3 -10   6-8.13146 251.147   3
  -3 -10   6-284.502 249.743  19
  -3 -10   7 11793.1 1197.82   3
  -3 -10   8 9289.94 1076.47   3
  -3  -9 -11 3948.79 669.364   3
  -3  -9 -11 3305.31 596.913  19
  -3  -9 -11 3960.80 712.634  11
  -3  -9 -10 9303.74 1008.71   3
  -3  -9 -10 8182.18 927.808  19
  -3  -9  -9 8064.76 918.485   3
  -3  -9  -9 7559.30 907.465  19
  -3  -9  -8 246.491 215.381   3
  -3  -9  -8 175.968 225.524  19
  -3  -9  -7 14023.9 1202.79   3
  -3  -9  -7 14866.4 1239.83  19
  -3  -9  -6 4623.50 711.087   3
  -3  -9  -6 6825.19 831.261  19
  -3  -9  -5 6749.36 840.176   3
  -3  -9  -5 5908.33 770.759  19
  -3  -9  -4 23663.1 1561.85   3
  -3  -9  -4 22112.6 1485.48  19
  -3  -9  -3-76.2457 203.997  19
  -3  -9  -3-71.5893 174.601  14
  -3  -9  -2 20364.5 1427.56   3
  -3  -9  -2 17742.4 1325.51  19
  -3  -9  -2 17326.3 1205.64  14
  -3  -9  -1 11731.5 1062.87  19
  -3  -9  -1 13416.4 1168.57   3
  -3  -9   0 4437.90 659.447  19
  -3  -9   0 4330.88 678.499   3
  -3  -9   1 28982.0 1669.64  19
  -3  -9   1 26556.5 1654.39   3
  -3  -9   2 2584.30 530.209  19
  -3  -9   2 1895.54 483.003   3
  -3  -9   3 14662.8 1159.70  19
  -3  -9   3 13442.8 1183.04   3
  -3  -9   4 15152.9 1183.60  19
  -3  -9   4 15389.4 1261.89   3
  -3  -9   5 2267.45 510.205  19
  -3  -9   5 3057.36 587.580   3
  -3  -9   6 16877.3 1234.30  19
  -3  -9   6 14108.3 1234.55   3
  -3  -9   7 6396.91 833.876   3
  -3  -9   7 6592.97 830.053   6
  -3  -9   8 10127.8 1056.71   3
  -3  -9   8 10198.8 1051.37   6
  -3  -9   9 15260.9 1317.11   6
  -3  -9  10 1011.52 392.284   6
  -3  -8 -12 2731.38 598.997  11
  -3  -8 -11 14637.1 1175.95   3
  -3  -8 -11 15654.8 1217.85  19
  -3  -8 -11 15852.1 1357.69  11
  -3  -8 -10 12390.4 1074.68   3
  -3  -8 -10 12207.3 1082.69  19
  -3  -8  -9 1267.30 362.061   3
  -3  -8  -9 1204.37 391.161  19
  -3  -8  -8 33206.9 1756.98   3
  -3  -8  -8 32298.1 1751.91  19
  -3  -8  -7 6105.20 748.609   3
  -3  -8  -7 6865.27 790.484  19
  -3  -8  -6 14585.1 1141.06   3
  -3  -8  -6 13995.4 1116.97  19
  -3  -8  -5 22378.4 1408.91   3
  -3  -8  -5 18311.8 1284.24  19
  -3  -8  -5 20711.0 1393.58  14
  -3  -8  -4-100.449 190.934   3
  -3  -8  -4-117.043 212.328  19
  -3  -8  -4 63.6952 191.338  14
  -3  -8  -3 30659.6 1664.23   3
  -3  -8  -3 29291.7 1607.71  19
  -3  -8  -3 28087.3 1535.45  14
  -3  -8  -2 5248.30 678.988   3
  -3  -8  -2 5280.53 672.728  19
  -3  -8  -2 4159.38 565.500  14
  -3  -8  -1 13914.6 1116.41   3
  -3  -8  -1 13956.3 1075.18  19
  -3  -8  -1 14312.7 1004.17  14
  -3  -8   0 34432.8 1759.17   3
  -3  -8   0 33250.5 1693.22  19
  -3  -8   0 32277.7 1497.38  14
  -3  -8   1 595.920 301.254   3
  -3  -8   1 412.305 218.115  19
  -3  -8   1 515.362 206.213  14
  -3  -8   2 31214.7 1614.51  19
  -3  -8   2 33319.3 1743.64   3
  -3  -8   3 11873.6 977.810  19
  -3  -8   3 11704.8 1024.48   3
  -3  -8   4 6608.57 725.343  19
  -3  -8   4 5796.28 747.184   3
  -3  -8   5 35218.2 1701.21  19
  -3  -8   5 35793.5 1864.99   3
  -3  -8   6 2264.21 434.071  19
  -3  -8   6 1941.27 446.243   3
  -3  -8   6 1930.19 434.037   6
  -3  -8   7 26594.8 1568.21   6
  -3  -8   7 26896.2 1452.24  19
  -3  -8   7 27599.7 1645.46   3
  -3  -8   8 14909.4 1218.71   3
  -3  -8   8 16994.8 1267.63   6
  -3  -8   9 1421.64 404.331   3
  -3  -8   9 2582.44 504.746   6
  -3  -8  10 18072.6 1402.25   6
  -3  -8  11 25.5821 189.444   6
  -3  -7 -15 3477.61 705.434  10
  -3  -7 -14 14415.5 1309.67  10
  -3  -7 -13-53.1680 239.374  10
  -3  -7 -13 790.714 417.203  11
  -3  -7 -12 17562.7 1332.46  10
  -3  -7 -12 14976.5 1295.02  11
  -3  -7 -11 12787.8 1080.38  10
  -3  -7 -11 12598.6 1041.16  19
  -3  -7 -11 12920.6 1034.55   3
  -3  -7 -10 7183.72 762.021  10
  -3  -7 -10 6132.89 726.763  19
  -3  -7 -10 7313.52 763.344   3
  -3  -7  -9 35216.0 1637.95  10
  -3  -7  -9 33697.6 1705.42  19
  -3  -7  -9 35970.2 1728.31   3
  -3  -7  -8 845.291 266.765  10
  -3  -7  -8 1285.08 368.525   3
  -3  -7  -8 1361.21 358.138  19
  -3  -7  -7 33219.3 1400.22  10
  -3  -7  -7 30711.4 1576.04   3
  -3  -7  -7 33144.2 1654.74  19
  -3  -7  -7 33852.5 1841.13  14
  -3  -7  -6 29840.1 1537.85   3
  -3  -7  -6 28460.9 1516.93  19
  -3  -7  -6 28405.9 1628.19  14
  -3  -7  -5 3975.75 562.556   3
  -3  -7  -5 4095.67 565.011  19
  -3  -7  -5 4568.97 633.498  14
  -3  -7  -4 61000.3 2255.31   3
  -3  -7  -4 56711.7 2175.45  19
  -3  -7  -4 56089.3 2200.54  14
  -3  -7  -3 2349.13 437.296   3
  -3  -7  -3 2989.59 488.448  19
  -3  -7  -3 2256.90 434.280  14
  -3  -7  -2 20474.5 1252.08   3
  -3  -7  -2 17755.5 1152.76  19
  -3  -7  -2 19698.7 1173.47  14
  -3  -7  -1 27581.1 1461.36   3
  -3  -7  -1 27555.6 1438.49  19
  -3  -7  -1 27470.7 1352.27  14
  -3  -7   0 248.819 201.381   3
  -3  -7   0 372.323 205.385  19
  -3  -7   0 359.543 206.220  14
  -3  -7   1 31883.7 1589.20   3
  -3  -7   1 30530.4 1496.67  19
  -3  -7   1 29838.1 1336.81  14
  -3  -7   2 7424.17 764.355   3
  -3  -7   2 7265.78 714.300  19
  -3  -7   2 7713.74 635.069  14
  -3  -7   3 15625.8 1113.23   3
  -3  -7   3 15276.5 1031.58  19
  -3  -7   3 16930.6 932.289  14
  -3  -7   4 24397.6 1292.23   6
  -3  -7   4 24493.9 1309.22  19
  -3  -7   4 24237.5 1406.77   3
  -3  -7   5 426.274 241.376  19
  -3  -7   5 293.728 204.152   6
  -3  -7   5 336.766 217.680   3
  -3  -7   6 28831.4 1479.33   6
  -3  -7   6 25444.5 1322.51  19
  -3  -7   6 24931.4 1461.07   3
  -3  -7   7 7872.71 786.791   6
  -3  -7   7 6955.30 671.201  19
  -3  -7   7 6689.51 759.102   3
  -3  -7   8 6111.15 734.115   3
  -3  -7   8 7320.30 785.582   6
  -3  -7   9 20038.0 1359.82   3
  -3  -7   9 21217.9 1386.36   6
  -3  -7  10 85.6282 196.870   3
  -3  -7  10-70.3094 194.154   6
  -3  -7  11 13578.3 1182.59   6
  -3  -7  12 15816.1 1329.39   6
  -3  -6 -15 9876.53 1142.25  10
  -3  -6 -14 3493.54 661.619  10
  -3  -6 -14 4247.03 727.086  11
  -3  -6 -13 13071.6 1202.99  10
  -3  -6 -13 12033.4 1165.06  11
  -3  -6 -12 7502.31 865.109  10
  -3  -6 -12 8707.15 812.096  19
  -3  -6 -12 6363.73 830.264  11
  -3  -6 -11 10399.3 976.626  10
  -3  -6 -11 12053.1 949.818  19
  -3  -6 -11 12437.3 927.478   3
  -3  -6 -10 16102.9 1154.53  10
  -3  -6 -10 17374.1 1136.62  19
  -3  -6 -10 17972.2 1104.71   3
  -3  -6  -9 881.971 296.167  10
  -3  -6  -9 675.152 259.466   3
  -3  -6  -9 1026.40 306.681  19
  -3  -6  -8 31686.8 1473.67  10
  -3  -6  -8 32714.6 1511.47   3
  -3  -6  -8 31666.2 1539.62  19
  -3  -6  -8 33914.8 1829.54  14
  -3  -6  -7 8989.69 717.373  10
  -3  -6  -7 10045.5 814.046   3
  -3  -6  -7 10219.2 845.975  19
  -3  -6  -7 10076.7 941.833  14
  -3  -6  -6 18493.9 971.714  10
  -3  -6  -6 21527.3 1202.25   3
  -3  -6  -6 20877.0 1198.67  19
  -3  -6  -6 18549.0 1247.87  14
  -3  -6  -5 37381.5 1325.84  10
  -3  -6  -5 40999.0 1683.91   3
  -3  -6  -5 40876.8 1703.15  19
  -3  -6  -5 36233.9 1724.06  14
  -3  -6  -4 240.720 112.426  10
  -3  -6  -4 717.096 266.911   3
  -3  -6  -4 515.039 229.422  19
  -3  -6  -4 487.910 228.425  14
  -3  -6  -3 39273.0 1130.72  10
  -3  -6  -3 38299.4 1627.34   3
  -3  -6  -3 37697.4 1611.19  19
  -3  -6  -3 37471.1 1631.46  14
  -3  -6  -2 15636.3 567.916  10
  -3  -6  -2 15581.3 999.575   3
  -3  -6  -2 13968.4 947.357  19
  -3  -6  -2 14633.5 955.016  14
  -3  -6  -1 22106.3 1223.57   3
  -3  -6  -1 21465.0 1167.47  19
  -3  -6  -1 24028.3 1186.10  14
  -3  -6   0 52695.0 1954.65   3
  -3  -6   0 51853.6 1878.26  19
  -3  -6   0 53076.1 1801.44  14
  -3  -6   1 1211.34 304.843   3
  -3  -6   1 1811.06 338.537  19
  -3  -6   1 2062.97 339.228  14
  -3  -6   2 39675.7 1699.40   3
  -3  -6   2 40239.5 1611.11  19
  -3  -6   2 42201.9 1499.92  14
  -3  -6   3 5538.71 540.201   6
  -3  -6   3 4259.61 545.715   3
  -3  -6   3 4599.83 521.571  19
  -3  -6   3 4866.48 472.274  14
  -3  -6   4 647.396 269.003   3
  -3  -6   4 1189.12 276.916   6
  -3  -6   4 1091.80 276.242  19
  -3  -6   4 1076.68 234.560  14
  -3  -6   5 23443.0 1199.63   6
  -3  -6   5 23201.8 1308.08   3
  -3  -6   5 22924.3 1154.82  19
  -3  -6   5 23043.6 1034.38  14
  -3  -6   6 2947.73 409.274  19
  -3  -6   6 3079.10 490.197   3
  -3  -6   6 2320.06 399.178   6
  -3  -6   7 13217.7 954.733   6
  -3  -6   7 13609.2 858.421  19
  -3  -6   7 12481.7 983.879   3
  -3  -6   8 11018.3 939.198   3
  -3  -6   8 11045.0 899.198   6
  -3  -6   9 182.552 191.851   6
  -3  -6   9 741.609 311.415   3
  -3  -6  10 13261.3 1048.35   3
  -3  -6  10 12782.5 1053.12   6
  -3  -6  11 1990.41 429.283   6
  -3  -6  12 9843.56 998.366   6
  -3  -6  13 7517.37 918.235   6
  -3  -5 -16 2058.16 548.824  10
  -3  -5 -15 9506.76 1095.02  10
  -3  -5 -15 7972.68 954.656  11
  -3  -5 -14 10484.5 1118.30  10
  -3  -5 -14 12197.1 1163.85  11
  -3  -5 -13 381.934 258.597  10
  -3  -5 -13 746.107 337.581  11
  -3  -5 -12 27138.1 1650.63  10
  -3  -5 -12 27476.6 1378.36  19
  -3  -5 -11 10634.1 976.871  10
  -3  -5 -11 12399.2 913.346  19
  -3  -5 -11 12204.1 831.480   3
  -3  -5 -10 10614.8 919.440  10
  -3  -5 -10 10132.8 761.093   3
  -3  -5 -10 11482.8 863.709  19
  -3  -5  -9 34373.8 1609.37  10
  -3  -5  -9 33217.5 1419.83   3
  -3  -5  -9 33780.3 1506.12  19
  -3  -5  -9 34917.0 1838.79  14
  -3  -5  -8 1540.81 334.438  10
  -3  -5  -8 1793.14 331.792   3
  -3  -5  -8 1329.16 297.826  19
  -3  -5  -8 2269.00 446.407  14
  -3  -5  -7 17091.4 977.773   3
  -3  -5  -7 17739.8 1009.51  10
  -3  -5  -7 14972.2 1110.83  14
  -3  -5  -7 16713.6 641.938  12
  -3  -5  -6 37595.2 1488.32   3
  -3  -5  -6 36146.3 1402.05  10
  -3  -5  -6 37165.2 1705.84  14
  -3  -5  -5 3267.32 431.093   3
  -3  -5  -5 3093.77 367.207  10
  -3  -5  -5 3429.36 495.137  14
  -3  -5  -4 49676.4 1738.06   3
  -3  -5  -4 47305.2 898.267   5
  -3  -5  -4 48554.4 974.332   1
  -3  -5  -4 49104.1 1466.52  10
  -3  -5  -4 51250.1 1891.90  14
  -3  -5  -3 7174.88 620.471   3
  -3  -5  -3 6552.98 448.794  10
  -3  -5  -3 6541.09 621.846  14
  -3  -5  -2 46084.3 1671.24   3
  -3  -5  -2 45611.5 1195.59  10
  -3  -5  -2 44959.6 1654.97  14
  -3  -5  -1 49292.6 1745.54   3
  -3  -5  -1 48723.9 1143.14  10
  -3  -5  -1 49023.3 1690.10  14
  -3  -5   0 2377.86 181.765  10
  -3  -5   0 2554.38 397.882   3
  -3  -5   0 2591.51 371.721  19
  -3  -5   0 1575.47 291.621  14
  -3  -5   1 65910.3 1236.17  10
  -3  -5   1 68111.9 1264.14  10
  -3  -5   1 67719.4 2127.33   3
  -3  -5   1 62881.0 1965.43  19
  -3  -5   1 63525.5 1892.11  14
  -3  -5   2 3140.83 201.153  10
  -3  -5   2 3448.28 453.266   3
  -3  -5   2 3417.15 418.316  19
  -3  -5   2 3586.41 392.006  14
  -3  -5   3 22587.3 1021.34   6
  -3  -5   3 23023.7 1183.96   3
  -3  -5   3 21676.6 1052.59  19
  -3  -5   3 21915.3 983.921  14
  -3  -5   4 54706.8 1753.12   6
  -3  -5   4 60570.8 2031.77   3
  -3  -5   4 55468.8 1773.45  19
  -3  -5   4 56396.2 1680.36  14
  -3  -5   5-85.8249 150.806   3
  -3  -5   5 247.862 171.259   6
  -3  -5   5 186.252 131.658  19
  -3  -5   5 251.743 141.621  14
  -3  -5   6 44939.0 1665.29   6
  -3  -5   6 46720.1 1820.52   3
  -3  -5   6 44581.6 1521.82  19
  -3  -5   6 45763.6 1502.46  14
  -3  -5   7 12048.8 848.581   6
  -3  -5   7 10768.7 849.592   3
  -3  -5   7 12024.7 725.298  19
  -3  -5   7 11948.9 734.428  14
  -3  -5   8 3205.85 480.707   3
  -3  -5   8 3394.11 473.912   6
  -3  -5   8 3794.26 424.399  14
  -3  -5   9 17777.6 1153.15   3
  -3  -5   9 20145.6 1208.57   6
  -3  -5  10 495.625 218.548   3
  -3  -5  10 287.689 215.232   6
  -3  -5  11 10885.8 935.151   3
  -3  -5  11 11474.5 998.513   6
  -3  -5  12 10766.6 994.422   6
  -3  -5  13 952.586 316.853   6
  -3  -5  14 9223.31 1013.55   6
  -3  -4 -16 9264.16 1141.46  10
  -3  -4 -16 7519.52 938.895  11
  -3  -4 -15 9012.02 1091.78  10
  -3  -4 -15 9207.39 997.442  11
  -3  -4 -14 1582.86 486.770  10
  -3  -4 -14 858.189 341.644  11
  -3  -4 -13 27957.8 1724.16  10
  -3  -4 -13 24933.6 1545.74  11
  -3  -4 -12 3658.39 615.337  10
  -3  -4 -12 2956.63 425.892  19
  -3  -4 -11 12299.9 1045.87  10
  -3  -4 -11 14307.8 827.243  12
  -3  -4 -10 21631.9 1017.22   3
  -3  -4 -10 21337.0 1313.05  10
  -3  -4 -10 21548.0 970.267  12
  -3  -4  -9 227.314 124.162   3
  -3  -4  -9 531.338 224.083  10
  -3  -4  -9 346.383 288.609  14
  -3  -4  -8 32992.0 1281.56   3
  -3  -4  -8 34589.0 1528.95  10
  -3  -4  -8 36245.9 1731.92  14
  -3  -4  -7 35204.9 1317.68   3
  -3  -4  -7 34722.2 1459.93  10
  -3  -4  -7 35312.0 1646.82  14
  -3  -4  -7 36201.8 1103.52  12
  -3  -4  -6 21195.7 1005.25   3
  -3  -4  -6 24423.1 1118.28  10
  -3  -4  -6 23444.2 1270.04  14
  -3  -4  -6 22116.4 794.583  12
  -3  -4  -5 78303.8 2099.89   3
  -3  -4  -5 77267.5 2071.78  10
  -3  -4  -5 78042.4 2401.46  14
  -3  -4  -5 75034.1 1660.29  12
  -3  -4  -4 4233.70 430.554   3
  -3  -4  -4 3619.41 220.964   5
  -3  -4  -4 4242.93 397.510  10
  -3  -4  -4 4393.46 509.602  14
  -3  -4  -3 32327.2 1261.54   3
  -3  -4  -3 31951.2 769.582   1
  -3  -4  -3 34025.3 1100.00  10
  -3  -4  -3 32468.4 1354.59  14
  -3  -4  -2 67369.0 1940.76   3
  -3  -4  -2 67404.1 1221.19   1
  -3  -4  -2 67096.5 1590.20  10
  -3  -4  -2 66356.0 1975.58  14
  -3  -4  -1 3620.25 412.987   3
  -3  -4  -1 3650.60 287.709  10
  -3  -4  -1 3535.30 395.710  14
  -3  -4   0 103742. 2579.99   3
  -3  -4   0 102991. 2487.88  14
  -3  -4   1 21141.9 1026.91   3
  -3  -4   1 20015.1 920.263  14
  -3  -4   2 49909.0 1676.67   3
  -3  -4   2 47241.7 1378.85   6
  -3  -4   2 48586.8 1060.11  13
  -3  -4   2 47346.1 1482.84  14
  -3  -4   3 54645.3 1536.16   6
  -3  -4   3 52366.0 1754.82   3
  -3  -4   3 54769.5 1623.42  19
  -3  -4   3 51468.8 921.390  13
  -3  -4   3 54814.3 1583.61  14
  -3  -4   4 2700.65 382.391   3
  -3  -4   4 2480.60 314.398   6
  -3  -4   4 2378.17 319.906  19
  -3  -4   4 2110.83 287.216  14
  -3  -4   5 76806.8 2040.75   6
  -3  -4   5 75796.0 2251.98   3
  -3  -4   5 70870.2 1906.29  19
  -3  -4   5 74664.0 1978.40  14
  -3  -4   6 6519.19 553.607   6
  -3  -4   6 5172.27 542.868   3
  -3  -4   6 5209.27 436.211  19
  -3  -4   6 5352.49 476.423  14
  -3  -4   7 28505.9 1256.60   6
  -3  -4   7 30457.9 1399.57   3
  -3  -4   7 30400.7 1075.88  19
  -3  -4   7 28735.8 1187.10  14
  -3  -4   8 34179.0 1536.99   3
  -3  -4   8 38572.4 1559.81   6
  -3  -4   8 39137.1 1445.75  14
  -3  -4   9 264.973 155.225   3
  -3  -4   9 327.140 191.813   6
  -3  -4   9 416.348 163.520  14
  -3  -4  10 31515.9 1537.57   3
  -3  -4  10 34144.2 1597.06   6
  -3  -4  10 34904.1 1451.89  14
  -3  -4  11 7909.94 776.015   3
  -3  -4  11 8238.65 806.355   6
  -3  -4  12 4859.14 667.327   6
  -3  -4  13 22417.0 1476.97   6
  -3  -4  14 303.098 295.377   6
  -3  -4  15 8364.41 972.228   6
  -3  -3 -17 12246.0 1180.44  11
  -3  -3 -16 3650.86 709.644  10
  -3  -3 -16 5925.60 783.496  11
  -3  -3 -15 3498.35 691.085  10
  -3  -3 -15 4253.91 673.505  11
  -3  -3 -14 16980.1 1393.97  10
  -3  -3 -14 16360.2 1238.37  11
  -3  -3 -13 1767.40 462.445  10
  -3  -3 -13 2384.01 478.055  11
  -3  -3 -12 15183.5 1199.38  10
  -3  -3 -11 19411.5 1300.34  10
  -3  -3 -11 18740.6 1003.49  12
  -3  -3 -10 6556.39 478.645   3
  -3  -3 -10 7145.83 755.746  10
  -3  -3 -10 8100.89 621.758  12
  -3  -3  -9 42581.1 1322.61   3
  -3  -3  -9 42999.5 1801.56  10
  -3  -3  -9 43607.3 1445.33  12
  -3  -3  -9 43783.2 1905.64  14
  -3  -3  -8 7598.29 510.637   3
  -3  -3  -8 6560.32 648.017  10
  -3  -3  -8 7169.13 725.366  14
  -3  -3  -7 37703.5 1236.80   3
  -3  -3  -7 39601.1 1544.68  10
  -3  -3  -7 40080.9 1675.01  14
  -3  -3  -6 38872.9 1264.73   3
  -3  -3  -6 38796.9 1469.24  10
  -3  -3  -6 40031.8 1618.31  14
  -3  -3  -6 40871.8 1198.62  12
  -3  -3  -5 5854.34 452.066   3
  -3  -3  -5 5680.66 499.172  10
  -3  -3  -5 6178.37 583.119  14
  -3  -3  -5 5280.65 371.675  12
  -3  -3  -4 38492.8 1279.75   3
  -3  -3  -4 43179.7 1356.85  10
  -3  -3  -4 38696.2 1474.32  14
  -3  -3  -4 39860.4 1100.55  12
  -3  -3  -3 26896.0 1039.27   3
  -3  -3  -3 26719.6 777.503   1
  -3  -3  -3 27140.9 639.906   5
  -3  -3  -3 27450.8 995.889  10
  -3  -3  -3 28247.6 1174.46  14
  -3  -3  -3 25838.0 835.377  12
  -3  -3  -2 57406.6 1214.28   1
  -3  -3  -2 59849.6 1660.22   3
  -3  -3  -2 56029.2 1458.99  10
  -3  -3  -2 58356.2 1725.73  14
  -3  -3  -1 108336. 1951.11   1
  -3  -3  -1 113736. 2522.64   3
  -3  -3  -1 109365. 2535.50  14
  -3  -3   0 5913.15 491.869   3
  -3  -3   0 5497.58 459.318  14
  -3  -3   1 68896.0 1895.25   3
  -3  -3   1 68517.3 1794.40  14
  -3  -3   2 49928.9 1572.48   3
  -3  -3   2 47298.9 1230.39   6
  -3  -3   2 46537.3 1413.70  14
  -3  -3   3 15208.6 837.470   3
  -3  -3   3 16674.5 692.591   6
  -3  -3   3 15800.7 767.908  14
  -3  -3   4 84013.2 2277.63   3
  -3  -3   4 83244.0 1953.49   6
  -3  -3   4 85916.9 2091.48  14
  -3  -3   5 4846.55 415.705   6
  -3  -3   5 4609.21 374.349  19
  -3  -3   5 3909.33 392.283  14
  -3  -3   6 50801.4 1574.92   6
  -3  -3   6 49843.6 1759.97   9
  -3  -3   6 50427.0 1367.90  19
  -3  -3   6 51244.4 1593.61  14
  -3  -3   7 35686.3 1353.38   6
  -3  -3   7 33336.3 1437.73   9
  -3  -3   7 34349.2 1037.41  19
  -3  -3   7 35736.2 1332.06  14
  -3  -3   8 4643.66 535.076   9
  -3  -3   8 4913.22 504.837   6
  -3  -3   8 5962.42 543.030  14
  -3  -3   9 31717.1 1417.61   6
  -3  -3   9 32213.4 1362.15  14
  -3  -3  10 692.472 242.017   6
  -3  -3  10 624.229 222.134  14
  -3  -3  11 21288.4 1246.58   3
  -3  -3  11 22623.0 1312.29   6
  -3  -3  11 22854.4 1228.14  14
  -3  -3  12 21796.5 1285.17   3
  -3  -3  12 22410.3 1367.91   6
  -3  -3  12 20364.3 1203.52  14
  -3  -3  13 4402.91 656.624   6
  -3  -3  14 14327.9 1194.41   6
  -3  -3  15 2773.07 567.445   6
  -3  -2 -17 2177.42 516.236  11
  -3  -2 -16 7198.29 976.339  10
  -3  -2 -16 5857.62 756.501  11
  -3  -2 -15 13053.0 1272.91  10
  -3  -2 -15 12936.4 1091.24  11
  -3  -2 -14 169.009 254.380  10
  -3  -2 -14 29.4713 175.076  11
  -3  -2 -13 35259.8 1933.06  10
  -3  -2 -13 31268.4 1606.74  11
  -3  -2 -12 8106.26 881.115  10
  -3  -2 -11 12647.4 1046.98  10
  -3  -2 -10 36477.6 1727.87  10
  -3  -2  -9-23.7726 72.3163   3
  -3  -2  -9 221.035 200.945  10
  -3  -2  -9 18.5986 169.689  14
  -3  -2  -8 44639.7 1188.86   3
  -3  -2  -8 44692.7 1744.98  10
  -3  -2  -8 47268.8 1827.28  14
  -3  -2  -7 22915.2 805.807   3
  -3  -2  -7 25551.8 1208.37  10
  -3  -2  -7 24221.8 1218.82  14
  -3  -2  -6 28717.0 925.675   3
  -3  -2  -6 29182.6 1236.24  10
  -3  -2  -6 27971.4 1271.32  14
  -3  -2  -5 59466.8 1483.60   3
  -3  -2  -5 61492.1 1798.71  10
  -3  -2  -5 58928.3 1530.08  12
  -3  -2  -5 61451.5 1890.62  14
  -3  -2  -4 424.080 130.221   3
  -3  -2  -4 350.799 145.905  10
  -3  -2  -4 255.956 108.277  12
  -3  -2  -4 564.327 193.014  14
  -3  -2  -3 77957.7 1569.63   5
  -3  -2  -3 81469.4 1857.20   3
  -3  -2  -3 82206.5 1954.86  10
  -3  -2  -3 80222.1 2085.84  14
  -3  -2  -3 81392.3 1770.26  12
  -3  -2  -2 27080.8 677.575   5
  -3  -2  -2 27837.5 812.157   1
  -3  -2  -2 27909.2 964.626   3
  -3  -2  -2 28046.8 1063.38  14
  -3  -2  -2 26908.2 868.035  12
  -3  -2  -1 22509.0 701.944   1
  -3  -2  -1 23819.4 899.719   3
  -3  -2  -1 21761.6 901.539  14
  -3  -2   0 72937.8 1525.72   1
  -3  -2   0 72321.1 1881.98   9
  -3  -2   0 69261.9 1779.53  14
  -3  -2   1 5209.67 270.789   6
  -3  -2   1 4541.80 428.172   9
  -3  -2   1 5180.90 412.409  14
  -3  -2   2 88385.8 1700.61   6
  -3  -2   2 88654.1 2221.61   9
  -3  -2   2 88855.7 2068.45  14
  -3  -2   3 34367.0 954.543   6
  -3  -2   3 35570.9 1298.59   9
  -3  -2   3 34348.0 1161.66  14
  -3  -2   4 144.527 75.4411   6
  -3  -2   4 67.2596 105.647   9
  -3  -2   4 82.6434 81.8732  14
  -3  -2   4 140.572 45.4963  13
  -3  -2   5 77624.8 2188.48   9
  -3  -2   5 77268.5 1861.41   6
  -3  -2   5 80418.0 2052.95  14
  -3  -2   6 21633.2 1069.22   9
  -3  -2   6 22466.4 941.394   6
  -3  -2   6 20585.1 965.218  14
  -3  -2   7 21298.3 1108.65   9
  -3  -2   7 25467.7 1072.25   6
  -3  -2   7 22868.8 703.980  19
  -3  -2   7 23906.9 1080.11  14
  -3  -2   8 40821.1 1497.70   6
  -3  -2   8 40528.8 1596.45   9
  -3  -2   8 41588.3 1538.69  14
  -3  -2   9 353.976 186.889   6
  -3  -2   9 456.705 211.909   9
  -3  -2   9 490.227 194.687  14
  -3  -2  10 41017.0 1669.64   6
  -3  -2  10 36770.0 1599.90   9
  -3  -2  10 38158.5 1590.60  14
  -3  -2  11 12163.7 935.052   6
  -3  -2  11 12899.0 930.119   9
  -3  -2  11 11570.2 883.860  14
  -3  -2  12 5403.50 667.071   6
  -3  -2  12 4831.99 606.257  14
  -3  -2  13 13504.6 1098.55   6
  -3  -2  13 14119.1 1066.29  14
  -3  -2  14 359.611 245.235   6
  -3  -2  14 860.012 299.753  14
  -3  -2  15 10535.1 1069.05   6
  -3  -2  16 3216.20 626.991   6
  -3  -1 -17 10110.7 1213.22  10
  -3  -1 -16 6946.59 944.369  10
  -3  -1 -16 5838.72 725.060  11
  -3  -1 -15 2112.92 533.431  10
  -3  -1 -15 2841.49 504.115  11
  -3  -1 -14 34357.8 1982.62  10
  -3  -1 -14 34516.4 1674.91  11
  -3  -1 -13 1909.94 467.106  10
  -3  -1 -13 1747.09 377.553  11
  -3  -1 -12 14938.6 1182.77  10
  -3  -1 -11 22419.0 1396.19  10
  -3  -1 -10 1943.31 398.371  10
  -3  -1  -9 46564.0 1886.19  10
  -3  -1  -9 51225.5 1905.96  14
  -3  -1  -8 11989.6 863.823  10
  -3  -1  -8 12387.7 862.335  14
  -3  -1  -7 16911.4 539.189   3
  -3  -1  -7 17188.0 981.129  10
  -3  -1  -7 15294.0 918.050  14
  -3  -1  -6 67239.7 1387.98   3
  -3  -1  -6 66495.7 1992.91  10
  -3  -1  -6 65416.6 1961.21  14
  -3  -1  -5 281.806 92.6425   3
  -3  -1  -5 264.115 163.742  10
  -3  -1  -5 201.585 102.672  12
  -3  -1  -5 32.7810 102.677  14
  -3  -1  -4 44056.2 1098.56   3
  -3  -1  -4 44661.2 1409.52  10
  -3  -1  -4 43921.5 1414.25  14
  -3  -1  -4 42402.1 1242.37  12
  -3  -1  -3 17076.6 642.438   3
  -3  -1  -3 16564.2 690.445  12
  -3  -1  -3 16750.2 788.172  14
  -3  -1  -2 48742.7 1235.32   1
  -3  -1  -2 46934.0 1318.76   9
  -3  -1  -2 49714.0 1408.71  14
  -3  -1  -2 48405.7 1267.41  12
  -3  -1  -1 94206.5 1892.22   1
  -3  -1  -1 90800.0 2062.27   9
  -3  -1  -1 90513.7 2061.54  14
  -3  -1  -1 91630.0 1946.24  12
  -3  -1   0 33.7760 73.7269   1
  -3  -1   0 11.3885 95.0429   9
  -3  -1   0 46.9264 87.1905  14
  -3  -1   1 51376.5 1315.83   1
  -3  -1   1 54757.3 929.136   6
  -3  -1   1 52398.1 1506.79   9
  -3  -1   1 52126.5 1424.14  14
  -3  -1   2 10351.2 628.064   9
  -3  -1   2 10117.4 355.982   6
  -3  -1   2 10144.2 572.852  14
  -3  -1   3 3614.92 250.101   6
  -3  -1   3 3487.89 375.954   9
  -3  -1   3 3594.33 239.012  13
  -3  -1   3 3839.73 362.772  14
  -3  -1   4 77231.1 1673.17   6
  -3  -1   4 75189.9 2043.71   9
  -3  -1   4 76422.6 1519.70  13
  -3  -1   4 76417.9 1940.78  14
  -3  -1   5 1633.50 224.418   6
  -3  -1   5 1560.31 283.921   9
  -3  -1   5 1306.03 243.922  14
  -3  -1   5 1969.52 185.424  13
  -3  -1   6 44752.4 1384.85   6
  -3  -1   6 43351.9 1559.34   9
  -3  -1   6 48978.8 1562.21  14
  -3  -1   7 35046.6 1279.07   6
  -3  -1   7 34375.0 1392.20   9
  -3  -1   7 36210.3 1383.70  14
  -3  -1   8 1462.53 273.656   6
  -3  -1   8 1405.57 286.010   9
  -3  -1   8 986.917 248.876  14
  -3  -1   9 27294.0 1263.75   6
  -3  -1   9 30626.0 1379.16   9
  -3  -1   9 28493.6 1325.32  14
  -3  -1  10 9415.56 767.308   6
  -3  -1  10 9178.30 764.148   9
  -3  -1  10 11526.2 859.068  14
  -3  -1  11 15673.6 1059.98   6
  -3  -1  11 17542.5 1086.04   9
  -3  -1  11 14593.3 1022.70  14
  -3  -1  12 29538.0 1540.11   6
  -3  -1  12 25282.4 1367.77   9
  -3  -1  12 28394.5 1506.00  14
  -3  -1  13 181.525 192.303   6
  -3  -1  13-203.922 182.070  14
  -3  -1  14 15104.5 1221.46   6
  -3  -1  14 17091.3 1253.45  14
  -3  -1  15 7027.07 876.911   6
  -3  -1  15 6474.14 808.341  14
  -3  -1  16 3789.89 660.411   6
  -3   0 -17 3182.03 719.641  10
  -3   0 -16 5926.50 890.911  10
  -3   0 -15 11996.2 1206.90  10
  -3   0 -14 185.950 229.740  10
  -3   0 -14 87.9373 157.325  11
  -3   0 -13 19730.3 1423.58  10
  -3   0 -13 20864.3 1166.40  11
  -3   0 -12 7025.31 814.524  10
  -3   0 -12 6218.01 608.964  11
  -3   0 -11 12194.3 1018.86  10
  -3   0 -10 37146.3 1725.22  10
  -3   0  -9 1491.02 330.599  10
  -3   0  -9 759.185 247.729  14
  -3   0  -8 23274.8 1225.05  10
  -3   0  -8 22697.5 1111.18  14
  -3   0  -7 58438.5 1931.21  10
  -3   0  -7 55596.9 1774.43  14
  -3   0  -6 10703.4 308.969   3
  -3   0  -6 10551.2 732.835  10
  -3   0  -6 10971.6 686.125  14
  -3   0  -5 50308.9 1018.25   3
  -3   0  -5 50437.7 1011.14   8
  -3   0  -5 50006.0 1603.21  10
  -3   0  -5 49186.1 1506.93  14
  -3   0  -4 13599.5 552.673   9
  -3   0  -4 13379.5 668.567  12
  -3   0  -4 13805.7 697.656  14
  -3   0  -3 25806.0 828.016   9
  -3   0  -3 24689.9 903.250  12
  -3   0  -3 25862.9 942.765  14
  -3   0  -2 80887.2 1836.74   1
  -3   0  -2 84292.4 1830.38   9
  -3   0  -2 85632.1 1921.45  14
  -3   0  -1 633.987 135.086   1
  -3   0  -1 868.096 163.709   9
  -3   0  -1 1033.28 181.848  14
  -3   0   0 40714.5 1159.31   1
  -3   0   0 44871.3 776.759   2
  -3   0   0 40579.6 1238.55   9
  -3   0   0 42332.5 1215.87  14
  -3   0   1 17824.9 516.259   2
  -3   0   1 17519.1 711.564   1
  -3   0   1 17678.6 783.406   9
  -3   0   1 17823.5 745.218  14
  -3   0   2 30643.6 1109.56   9
  -3   0   2 29694.1 1046.43  15
  -3   0   2 31022.1 1046.34  14
  -3   0   3 61365.0 1721.45   9
  -3   0   3 59493.9 1693.93  15
  -3   0   3 60294.2 1405.96  13
  -3   0   3 62298.2 1649.99  14
  -3   0   4 684.001 193.497   9
  -3   0   4 480.313 121.311  13
  -3   0   4 978.976 218.481  14
  -3   0   4 766.263 200.925  15
  -3   0   5 46174.2 1554.57   9
  -3   0   5 48301.4 1332.32   6
  -3   0   5 47810.3 1623.07  15
  -3   0   5 46495.3 1235.42  13
  -3   0   5 46233.4 1510.29  14
  -3   0   6 15265.8 871.125   9
  -3   0   6 13305.6 702.878   6
  -3   0   6 14827.4 901.258  15
  -3   0   6 14970.6 660.796  13
  -3   0   7 9082.11 693.915   9
  -3   0   7 8971.65 731.017  15
  -3   0   7 9218.05 626.723   6
  -3   0   8 23255.3 1166.64   9
  -3   0   8 24216.4 1111.34   6
  -3   0   8 22512.0 1242.75  15
  -3   0   9 3128.48 427.316   6
  -3   0   9 2785.39 410.231   9
  -3   0   9 4189.55 562.460  15
  -3   0  10 37954.5 1630.19   9
  -3   0  10 38255.5 1796.32  15
  -3   0  11 17821.2 1111.20   9
  -3   0  11 16615.6 1097.88   6
  -3   0  11 17082.8 1225.21  15
  -3   0  12 4483.90 603.253   6
  -3   0  12 3722.83 529.250   9
  -3   0  12 3888.93 621.818  15
  -3   0  13 16916.2 1331.37  15
  -3   0  13 17524.9 1245.39   6
  -3   0  14 3024.50 557.875   6
  -3   0  15 11405.0 1100.64   6
  -3   0  16 10716.2 1118.31   6
  -3   1 -17 7855.15 1056.15  10
  -3   1 -16 6019.19 900.535  10
  -3   1 -15 371.636 305.161  10
  -3   1 -14 20624.7 1519.06  10
  -3   1 -13 3966.55 641.709  10
  -3   1 -13 4617.12 512.081  11
  -3   1 -12 10407.7 990.348  10
  -3   1 -12 9966.99 721.018  11
  -3   1 -11 23102.3 1408.07  10
  -3   1 -11 21296.4 1031.34  11
  -3   1 -10 3318.00 521.427  10
  -3   1  -9 47722.1 1890.22  10
  -3   1  -9 43699.6 1593.93  14
  -3   1  -8 11428.2 849.181  10
  -3   1  -8 10991.1 717.070  14
  -3   1  -7 48092.4 1730.39  10
  -3   1  -7 44598.5 1472.62  14
  -3   1  -6 48641.0 1084.64   8
  -3   1  -6 49405.5 1684.86  10
  -3   1  -6 47541.7 1458.06  14
  -3   1  -5 323.419 59.0313   3
  -3   1  -5 287.514 91.0741   2
  -3   1  -5 149.718 138.033  10
  -3   1  -5 358.921 64.4342   8
  -3   1  -5 311.423 79.3052   9
  -3   1  -5 167.706 113.390  14
  -3   1  -4 52570.3 1148.84   2
  -3   1  -4 50920.0 1195.30   9
  -3   1  -4 50546.1 1397.17  14
  -3   1  -3 61003.8 1154.38   2
  -3   1  -3 58600.5 1386.43   9
  -3   1  -3 59959.9 1498.13  14
  -3   1  -2 40466.0 760.165   2
  -3   1  -2 37547.0 1088.54   9
  -3   1  -2 39170.9 1122.92  14
  -3   1  -1 169996. 3205.26   9
  -3   1  -1 179342. 2800.24   6
  -3   1  -1 170681. 2726.89   8
  -3   1  -1 169719. 3155.48  14
  -3   1   0 3136.08 192.292   6
  -3   1   0 3164.76 230.905   8
  -3   1   0 3467.57 333.212   9
  -3   1   0 3420.87 280.453  15
  -3   1   0 3193.67 288.640  12
  -3   1   0 3306.46 308.416  14
  -3   1   1 69557.2 1571.80   8
  -3   1   1 71737.2 1803.36   9
  -3   1   1 71149.6 1670.44  15
  -3   1   1 71068.1 1711.31  14
  -3   1   2 54444.3 1431.43   8
  -3   1   2 51284.1 1539.19   9
  -3   1   2 54821.2 1503.40  15
  -3   1   2 55251.6 1412.50  13
  -3   1   2 54957.1 1502.49  14
  -3   1   3 5753.25 448.277   8
  -3   1   3 4899.73 451.028   9
  -3   1   3 5555.40 458.751  15
  -3   1   3 6077.38 413.701  13
  -3   1   3 5155.40 431.863  14
  -3   1   4 75415.2 2054.10   9
  -3   1   4 73833.0 2002.81   8
  -3   1   4 74619.3 2032.42  15
  -3   1   4 75898.4 1798.93  13
  -3   1   5 4790.38 474.151   9
  -3   1   5 3985.11 442.480   8
  -3   1   5 4855.41 486.151  15
  -3   1   5 4051.70 361.520  13
  -3   1   6 44438.9 1595.54   9
  -3   1   6 44534.2 1644.45   8
  -3   1   6 44281.3 1640.04  15
  -3   1   7 37887.7 1502.07   9
  -3   1   7 39305.0 1604.64  15
  -3   1   8 3313.99 439.314   9
  -3   1   8 2870.86 454.911  15
  -3   1   9 37222.7 1604.40   9
  -3   1   9 44370.0 1857.91  15
  -3   1  10 4605.88 561.199   6
  -3   1  10 3908.40 509.518   9
  -3   1  10 4016.58 585.055  15
  -3   1  11 15525.3 1066.84   9
  -3   1  11 17332.5 1244.13  15
  -3   1  11 17405.0 1132.93   6
  -3   1  12 12849.3 998.338   9
  -3   1  12 16529.6 1157.51   6
  -3   1  12 14571.4 1194.18  15
  -3   1  13-48.0029 201.110   6
  -3   1  13 39.3996 179.894  15
  -3   1  14 21964.7 1482.30   6
  -3   1  14 20458.3 1550.61  15
  -3   1  15 5468.95 782.835   6
  -3   1  15 4830.06 793.435  15
  -3   1  16 4252.73 715.940   6
  -3   1  16 5604.33 881.562  15
  -3   2 -17 3322.62 694.109  10
  -3   2 -16 2015.78 544.023  10
  -3   2 -15 17830.3 1462.23  10
  -3   2 -14 3272.39 603.052  10
  -3   2 -13 25921.6 1630.20  10
  -3   2 -12 14453.9 1165.74  10
  -3   2 -11 4087.64 600.555  10
  -3   2 -11 4436.76 420.746  11
  -3   2 -10 50782.4 2032.85  10
  -3   2 -10 44503.6 1383.99  11
  -3   2  -9 5330.45 501.867   2
  -3   2  -9 5855.25 646.635  10
  -3   2  -8 33145.4 1231.89   2
  -3   2  -8 32288.3 1470.66  10
  -3   2  -8 33558.6 1213.31  14
  -3   2  -7 43459.3 1356.40   2
  -3   2  -7 45397.6 1674.97  10
  -3   2  -7 40856.1 1308.22  14
  -3   2  -6 5414.41 219.755   3
  -3   2  -6 6588.79 442.725   2
  -3   2  -6 5706.94 537.498  10
  -3   2  -6 5698.49 276.187   9
  -3   2  -6 5288.34 410.585  14
  -3   2  -5 72700.0 1438.94   3
  -3   2  -5 76786.4 1721.35   2
  -3   2  -5 72809.4 2079.91  10
  -3   2  -5 76703.8 1535.93   9
  -3   2  -5 76504.1 1462.33   8
  -3   2  -5 74201.3 1750.22  14
  -3   2  -4 4944.72 327.165   9
  -3   2  -4 5184.35 331.282   2
  -3   2  -4 4694.31 251.486  17
  -3   2  -4 4569.28 246.608  16
  -3   2  -4 5304.15 371.221  14
  -3   2  -3 99964.2 1659.03   8
  -3   2  -3 96833.4 2034.01   9
  -3   2  -3 99150.0 1879.73   2
  -3   2  -3 98028.8 1738.20  17
  -3   2  -3 100815. 1742.90  16
  -3   2  -3 95984.1 2240.28  12
  -3   2  -3 95976.3 2018.73  14
  -3   2  -2 99497.1 2124.94   9
  -3   2  -2 98413.2 1726.40   8
  -3   2  -2 100612. 1768.78  15
  -3   2  -2 99009.2 2201.24  12
  -3   2  -2 97737.2 2030.99  14
  -3   2  -1 9072.92 390.065   8
  -3   2  -1 9445.90 550.841   9
  -3   2  -1 9728.92 436.120  15
  -3   2  -1 9929.22 542.190  12
  -3   2  -1 9877.34 501.447  14
  -3   2   0 82935.4 1720.11   8
  -3   2   0 84415.9 2011.89   9
  -3   2   0 83243.2 1538.07   4
  -3   2   0 82134.7 1788.73  15
  -3   2   0 83648.7 1884.59  12
  -3   2   0 84626.9 1872.74  14
  -3   2   1 19511.8 744.354   8
  -3   2   1 19177.8 868.549   9
  -3   2   1 20260.4 526.074   4
  -3   2   1 19681.2 784.525  15
  -3   2   1 21032.5 822.405  14
  -3   2   2 33519.9 1226.16   9
  -3   2   2 34575.9 1123.48   8
  -3   2   2 34388.0 754.452   4
  -3   2   2 33056.1 1143.39  15
  -3   2   2 34530.1 1153.63  14
  -3   2   3 152144. 3143.12   8
  -3   2   3 150193. 3269.56   9
  -3   2   3 155922. 3206.84  15
  -3   2   4 194.893 124.170   8
  -3   2   4 274.937 136.732   9
  -3   2   4 450.655 167.892  15
  -3   2   5 78531.4 2215.02   8
  -3   2   5 79147.3 2221.51   9
  -3   2   5 77629.5 2230.69  15
  -3   2   6 43798.5 1667.58   8
  -3   2   6 46644.9 1672.25   9
  -3   2   6 44693.4 1681.11  15
  -3   2   6 45453.0 1496.87  13
  -3   2   7 9387.19 785.536   8
  -3   2   7 10127.5 764.835   9
  -3   2   7 9991.96 797.980  15
  -3   2   7 9529.53 666.153  13
  -3   2   8 42132.1 1793.14   8
  -3   2   8 38311.8 1612.62   9
  -3   2   8 41869.0 1767.61  15
  -3   2   9 1213.16 314.159   8
  -3   2   9 1187.05 317.719   9
  -3   2   9 1728.30 406.524  15
  -3   2  10 31837.5 1549.09   9
  -3   2  10 33841.0 1744.98   8
  -3   2  10 34615.2 1737.78  15
  -3   2  11 17542.1 1155.52   9
  -3   2  11 17210.6 1268.92  15
  -3   2  12 1676.68 400.619   6
  -3   2  12 1110.52 315.644   9
  -3   2  12 1564.64 402.794  15
  -3   2  13 21967.1 1368.41   9
  -3   2  13 19767.1 1361.64   6
  -3   2  13 19866.9 1497.79  15
  -3   2  14 1360.80 397.898   6
  -3   2  14 1318.18 404.995  15
  -3   2  15 8772.45 979.910   6
  -3   2  15 7234.51 969.647  15
  -3   2  16 7681.51 975.518   6
  -3   3 -16 10235.3 1158.13  10
  -3   3 -15 278.175 237.741  10
  -3   3 -14 23063.3 1604.73  10
  -3   3 -13 3154.70 586.834  10
  -3   3 -12 6171.88 764.909  10
  -3   3 -11 23770.1 1265.52   2
  -3   3 -11 23512.8 1429.04  10
  -3   3 -10 679.197 231.437   2
  -3   3 -10 557.476 269.729  10
  -3   3  -9 29147.0 1273.86   2
  -3   3  -9 32216.8 1537.43  10
  -3   3  -8 30932.1 1244.25   2
  -3   3  -8 32118.7 1470.02  10
  -3   3  -7 15116.5 794.059   2
  -3   3  -7 16106.8 503.335   9
  -3   3  -7 15903.1 970.303  10
  -3   3  -7 16109.7 688.152  14
  -3   3  -6 56380.5 1833.46  10
  -3   3  -6 52447.6 1223.30   9
  -3   3  -6 54292.8 1538.05   2
  -3   3  -6 51469.0 1036.46  17
  -3   3  -6 52106.1 1037.61  16
  -3   3  -6 51710.0 1325.26  14
  -3   3  -5 3658.61 293.381   9
  -3   3  -5 3486.37 333.216   2
  -3   3  -5 3796.39 174.218  17
  -3   3  -5 3896.29 176.385  16
  -3   3  -5 3140.05 275.500  14
  -3   3  -4 37358.1 1110.60   2
  -3   3  -4 38444.6 971.137   8
  -3   3  -4 36229.3 1089.61   9
  -3   3  -4 35147.5 1282.92  12
  -3   3  -4 37202.8 1024.42  14
  -3   3  -3 38093.1 1174.16   9
  -3   3  -3 38942.8 992.191   8
  -3   3  -3 39150.4 1333.39   1
  -3   3  -3 39302.3 852.008  15
  -3   3  -3 36142.8 1264.90  12
  -3   3  -3 39141.2 1048.36  14
  -3   3  -2 8659.86 421.467   8
  -3   3  -2 8062.53 520.460   9
  -3   3  -2 9064.31 584.679   1
  -3   3  -2 8191.54 388.302  15
  -3   3  -2 8632.97 549.423  12
  -3   3  -2 8860.16 457.910  14
  -3   3  -1 54838.4 1333.92   8
  -3   3  -1 53493.6 1556.16   9
  -3   3  -1 53572.8 1557.19   1
  -3   3  -1 55853.1 1336.11  15
  -3   3  -1 56911.7 1503.15  12
  -3   3  -1 56442.4 1395.93  14
  -3   3   0 1986.91 294.201   9
  -3   3   0 2546.37 266.240   8
  -3   3   0 2721.89 318.917   1
  -3   3   0 2420.18 150.674   4
  -3   3   0 2865.79 282.455  15
  -3   3   0 2384.21 263.843  14
  -3   3   0 2128.84 251.277  12
  -3   3   1 30494.5 1043.61   8
  -3   3   1 31781.3 1206.11   9
  -3   3   1 30324.8 1108.91   1
  -3   3   1 30060.0 1055.89  15
  -3   3   1 32332.8 1020.86  12
  -3   3   1 29453.7 1039.76  14
  -3   3   2 57395.2 1741.60   9
  -3   3   2 54287.4 1571.02   8
  -3   3   2 55378.0 1600.66   1
  -3   3   2 54011.3 1593.56  15
  -3   3   3 9174.29 617.805   8
  -3   3   3 11145.9 734.815   9
  -3   3   3 10200.4 669.108  15
  -3   3   3 9499.75 637.505  13
  -3   3   4 43173.3 1521.88   8
  -3   3   4 41499.4 1550.70   9
  -3   3   4 42359.4 1524.83  15
  -3   3   4 45248.8 1507.11  13
  -3   3   5 13591.6 878.833   9
  -3   3   5 13319.7 852.286   8
  -3   3   5 13212.8 853.771  15
  -3   3   5 12897.1 788.200  13
  -3   3   6 24005.2 1220.90   8
  -3   3   6 22493.3 1175.74   9
  -3   3   6 21917.9 1172.34  15
  -3   3   6 23376.8 1109.10  13
  -3   3   7 41052.9 1732.18   8
  -3   3   7 42593.8 1718.90   9
  -3   3   7 44134.2 1779.11  15
  -3   3   7 40884.3 1569.78  13
  -3   3   8 107.922 195.959   8
  -3   3   8 123.146 145.243   9
  -3   3   8 240.677 235.495  15
  -3   3   9 32938.7 1690.67   8
  -3   3   9 31618.3 1547.73   9
  -3   3   9 32509.3 1651.94  15
  -3   3  10 18212.7 1298.84   8
  -3   3  10 19688.1 1244.01   9
  -3   3  10 18106.8 1269.81  15
  -3   3  11 6213.70 736.355   9
  -3   3  11 8003.53 894.603   8
  -3   3  11 7038.40 826.332  15
  -3   3  12 18896.3 1294.83   9
  -3   3  12 19141.7 1453.76   8
  -3   3  12 19139.8 1424.25  15
  -3   3  13 584.255 270.506   9
  -3   3  13 506.489 314.016  15
  -3   3  14 9620.73 1024.80   6
  -3   3  14 9525.01 1094.84  15
  -3   3  15 7737.58 941.691   6
  -3   3  15 5672.00 872.791  15
  -3   4 -16 3664.02 720.864  10
  -3   4 -15 15582.1 1366.76  10
  -3   4 -14 2450.24 540.299  10
  -3   4 -13 10069.2 1026.36  10
  -3   4 -12 9851.86 879.459   2
  -3   4 -12 8723.43 918.147  10
  -3   4 -11 518.037 253.150   2
  -3   4 -11 136.987 181.000  10
  -3   4 -10 22904.3 1226.69   2
  -3   4 -10 25101.5 1412.85  10
  -3   4  -9 7245.74 647.561   2
  -3   4  -9 8886.90 799.915  10
  -3   4  -8 17596.1 969.810   2
  -3   4  -8 18366.8 1112.29  10
  -3   4  -7 17143.9 910.181   2
  -3   4  -7 16923.7 1024.21  10
  -3   4  -7 16907.1 649.492   9
  -3   4  -6 1832.87 289.847   2
  -3   4  -6 1777.72 219.022   9
  -3   4  -6 2434.22 381.911  10
  -3   4  -6 2082.29 179.619  14
  -3   4  -5 36103.6 1249.80   2
  -3   4  -5 36257.8 1404.48  10
  -3   4  -5 34267.3 1124.41   9
  -3   4  -5 33964.9 886.977  14
  -3   4  -5 33521.7 1360.26  12
  -3   4  -5 37220.3 743.587  15
  -3   4  -5 35936.8 772.285  11
  -3   4  -4 14499.5 722.510   2
  -3   4  -4 14447.5 635.771   8
  -3   4  -4 13777.5 693.255   9
  -3   4  -4 12019.8 746.487  12
  -3   4  -4 12206.4 494.833  14
  -3   4  -4 12533.8 447.050  15
  -3   4  -3 18457.2 921.666   1
  -3   4  -3 21088.2 790.860   8
  -3   4  -3 20791.4 902.229   9
  -3   4  -3 19669.6 927.240  12
  -3   4  -3 20694.5 686.724  14
  -3   4  -3 20477.9 665.462  15
  -3   4  -2 60142.0 1751.71   1
  -3   4  -2 61801.4 1552.10   8
  -3   4  -2 59969.7 1740.58   9
  -3   4  -2 61487.1 1440.13  15
  -3   4  -2 61646.3 1436.23  14
  -3   4  -2 61774.8 1707.67  12
  -3   4  -1 3178.99 354.077   1
  -3   4  -1 1933.88 293.116   9
  -3   4  -1 2617.04 288.073   8
  -3   4  -1 2573.70 342.192  13
  -3   4  -1 2291.25 249.213  14
  -3   4  -1 2517.52 293.953  12
  -3   4  -1 2664.93 277.577  15
  -3   4   0 32877.8 1190.43   1
  -3   4   0 32006.3 593.098   4
  -3   4   0 30538.9 600.841   4
  -3   4   0 32663.1 1130.74   8
  -3   4   0 33367.3 1282.85   9
  -3   4   0 32975.7 1267.02  13
  -3   4   0 35076.3 1105.21  12
  -3   4   0 34172.8 1076.29  14
  -3   4   0 31376.2 1086.34  15
  -3   4   1 20962.6 933.205   1
  -3   4   1 19978.3 1000.96   9
  -3   4   1 19850.0 897.888   8
  -3   4   1 19324.9 956.037  13
  -3   4   1 18355.0 857.720  15
  -3   4   1 20937.7 808.205  12
  -3   4   2 9343.89 621.822   1
  -3   4   2 9427.23 640.363   8
  -3   4   2 9178.90 699.598   9
  -3   4   2 9061.80 628.354  15
  -3   4   2 9138.86 660.824  13
  -3   4   3 41698.7 1594.21   9
  -3   4   3 38215.0 1444.11   8
  -3   4   3 43578.0 1518.32  15
  -3   4   3 39971.4 1495.38  13
  -3   4   4 267.092 168.097   9
  -3   4   4 839.904 245.226   8
  -3   4   4 351.131 167.370  15
  -3   4   4 274.923 146.256  13
  -3   4   5 31622.9 1402.67   8
  -3   4   5 29533.7 1392.53   9
  -3   4   5 29237.2 1350.68  15
  -3   4   5 29105.1 1310.75  13
  -3   4   6 22523.5 1231.78   8
  -3   4   6 22422.5 1235.59   9
  -3   4   6 21675.1 1208.23  15
  -3   4   6 21875.8 1159.25  13
  -3   4   7 2329.65 434.750   9
  -3   4   7 2049.42 404.680   8
  -3   4   7 2382.31 393.558  13
  -3   4   7 2704.98 470.002  15
  -3   4   8 23821.9 1395.92   8
  -3   4   8 22251.5 1302.35   9
  -3   4   8 21382.0 1312.45  15
  -3   4   9 4725.42 653.161   8
  -3   4   9 4544.84 618.566   9
  -3   4   9 4545.71 643.867  15
  -3   4  10 28005.1 1664.86   8
  -3   4  10 26902.1 1528.27   9
  -3   4  10 24865.3 1540.47  15
  -3   4  11 16641.3 1222.14   9
  -3   4  11 14134.6 1214.86  15
  -3   4  12 388.884 288.662   8
  -3   4  12 472.236 235.405   9
  -3   4  12-35.8559 284.377  15
  -3   4  13 15717.6 1259.23   9
  -3   4  13 17237.6 1477.03   8
  -3   4  13 13862.4 1298.34  15
  -3   4  14 7278.82 997.453   8
  -3   4  14 5416.39 842.477  15
  -3   5 -14 18332.2 1360.11   2
  -3   5 -14 18120.6 1413.00  10
  -3   5 -13 3166.37 548.721   2
  -3   5 -13 3950.51 618.901  10
  -3   5 -12 7553.40 815.332   2
  -3   5 -12 7703.27 854.599  10
  -3   5 -11 25645.4 1429.74   2
  -3   5 -11 27203.1 1543.69  10
  -3   5 -10 8.21471 168.249   2
  -3   5 -10 202.189 194.247  10
  -3   5  -9 26006.5 1322.73   2
  -3   5  -9 25379.1 1380.16  10
  -3   5  -8 14301.3 930.754   2
  -3   5  -8 16070.5 1034.59  10
  -3   5  -7 1665.99 309.399   2
  -3   5  -7 2264.60 376.791  10
  -3   5  -7 1760.40 247.257   9
  -3   5  -6 39394.7 1473.60   2
  -3   5  -6 39787.2 1562.08  10
  -3   5  -6 39002.3 1282.31   9
  -3   5  -5 5437.89 506.850   2
  -3   5  -5 5871.03 463.107   8
  -3   5  -5 5214.02 455.888   9
  -3   5  -5 5716.74 549.138  10
  -3   5  -5 4923.04 516.005  12
  -3   5  -5 5443.06 316.111  15
  -3   5  -4 22355.3 1086.60   1
  -3   5  -4 23592.4 957.077   8
  -3   5  -4 23501.1 1025.75   9
  -3   5  -4 23673.2 1100.88  12
  -3   5  -4 22301.7 615.591  14
  -3   5  -4 24516.7 786.773  15
  -3   5  -3 44647.6 1234.60   4
  -3   5  -3 43852.1 1530.57   1
  -3   5  -3 43769.2 1373.70   8
  -3   5  -3 44679.7 1522.30   9
  -3   5  -3 43662.7 1566.87  13
  -3   5  -3 42546.9 1475.53  12
  -3   5  -3 43286.8 1062.51  14
  -3   5  -3 43274.6 1203.32  15
  -3   5  -2 138.528 79.8286   4
  -3   5  -2 78.5962 94.5827   1
  -3   5  -2 118.287 106.635   8
  -3   5  -2 89.4332 125.635   9
  -3   5  -2 40.8441 52.4919  14
  -3   5  -2 117.315 128.868  13
  -3   5  -2 157.412 101.758  12
  -3   5  -2 25.3544 71.9211  15
  -3   5  -1 64520.3 1271.44   4
  -3   5  -1 64270.0 1860.50   1
  -3   5  -1 63224.0 1966.58   9
  -3   5  -1 62484.4 1781.50   8
  -3   5  -1 63378.2 1967.99  13
  -3   5  -1 63347.1 1708.65  15
  -3   5  -1 67258.7 1759.82  12
  -3   5  -1 65452.3 1579.94  14
  -3   5   0 6582.76 539.187   1
  -3   5   0 7191.29 556.688   8
  -3   5   0 6920.40 613.897   9
  -3   5   0 7881.82 634.682  13
  -3   5   0 6483.00 508.454  15
  -3   5   0 7440.87 493.673  12
  -3   5   0 6868.51 469.871  14
  -3   5   1 24119.1 1056.75   1
  -3   5   1 26459.7 1142.84   8
  -3   5   1 24641.9 1213.48   9
  -3   5   1 26684.5 943.593  12
  -3   5   1 24361.7 1171.81  13
  -3   5   1 24340.7 1073.22  15
  -3   5   2 59982.6 1792.09   1
  -3   5   2 61298.4 1906.89   8
  -3   5   2 59702.7 2031.12   9
  -3   5   2 56625.9 1923.13  13
  -3   5   2 58724.9 1848.06  15
  -3   5   3 423.599 164.874   8
  -3   5   3 835.408 291.114   9
  -3   5   3 168.956 103.929  13
  -3   5   3 337.847 168.610  15
  -3   5   4 52833.5 1898.43   8
  -3   5   4 50216.1 1944.15   9
  -3   5   4 52825.4 1881.12  15
  -3   5   4 50731.1 1860.84  13
  -3   5   5 18375.6 1114.47   8
  -3   5   5 14755.4 1034.87   9
  -3   5   5 16118.6 1042.06  15
  -3   5   5 18170.6 1086.43  13
  -3   5   6 10794.6 885.570   8
  -3   5   6 11619.3 932.774   9
  -3   5   6 11393.3 912.090  15
  -3   5   6 11798.5 899.039  13
  -3   5   7 36080.9 1734.97   8
  -3   5   7 35594.0 1715.86   9
  -3   5   7 34031.5 1663.96  15
  -3   5   7 32605.3 1579.53  13
  -3   5   8 95.3584 228.067   8
  -3   5   8 179.264 209.097   9
  -3   5   8 40.4366 229.439  15
  -3   5   9 33231.0 1809.53   8
  -3   5   9 33107.0 1741.73   9
  -3   5   9 35519.8 1836.51  15
  -3   5  10 7083.06 821.809   9
  -3   5  10 7634.89 900.146   8
  -3   5  11 6046.35 824.239   8
  -3   5  11 4004.90 648.108   9
  -3   5  11 3931.71 671.744  15
  -3   5  12 15871.9 1393.49   8
  -3   5  12 13217.6 1169.95   9
  -3   5  12 13651.1 1275.35  15
  -3   5  13 905.388 408.156   8
  -3   5  13 592.034 299.581   9
  -3   5  13 437.656 265.512  15
  -3   5  14 11932.1 1169.77   9
  -3   6 -14 1821.53 475.948   2
  -3   6 -14 2288.47 550.159   4
  -3   6 -13 8186.65 937.604   4
  -3   6 -13 7498.18 859.977   2
  -3   6 -12 10856.1 1008.01   4
  -3   6 -12 10154.2 965.579   2
  -3   6 -11 3157.01 516.934   4
  -3   6 -11 2651.91 492.185   2
  -3   6 -10 28346.8 1506.52   4
  -3   6 -10 28639.3 1525.00   2
  -3   6 -10 27107.7 1489.06  10
  -3   6  -9 5746.28 636.148   4
  -3   6  -9 5772.90 654.055   2
  -3   6  -9 4793.65 596.797  10
  -3   6  -8 23084.3 1217.28   4
  -3   6  -8 21326.1 1220.93   2
  -3   6  -8 20485.3 1184.36  10
  -3   6  -7 33353.1 1398.33   4
  -3   6  -7 31437.4 1447.30   2
  -3   6  -7 30993.9 1431.44  10
  -3   6  -6 18.8631 113.230   4
  -3   6  -6 14.2970 125.898   2
  -3   6  -6 182.587 132.934  10
  -3   6  -6 91.3102 103.786   9
  -3   6  -6 341.752 161.802   8
  -3   6  -6 366.922 192.592  13
  -3   6  -6-106.432 160.571  12
  -3   6  -5 43566.8 1445.00   4
  -3   6  -5 40277.8 1569.44   2
  -3   6  -5 41413.5 1623.63   1
  -3   6  -5 42486.6 1482.34   8
  -3   6  -5 42693.9 1592.09  10
  -3   6  -5 41331.8 1502.28   9
  -3   6  -5 38516.0 1563.82  13
  -3   6  -5 35723.2 1529.05  12
  -3   6  -4 18178.9 819.433   4
  -3   6  -4 17814.1 994.411   1
  -3   6  -4 19215.1 1012.73   9
  -3   6  -4 17990.4 921.833   8
  -3   6  -4 16061.2 971.272  13
  -3   6  -4 15726.0 925.649  12
  -3   6  -4 17546.2 754.264  15
  -3   6  -3 14163.8 653.237   4
  -3   6  -3 13135.8 830.237   1
  -3   6  -3 13197.6 860.569   9
  -3   6  -3 15629.4 858.802   8
  -3   6  -3 13867.2 705.512  15
  -3   6  -3 13413.8 886.975  13
  -3   6  -3 13949.9 824.346  12
  -3   6  -2 57374.0 1352.74   4
  -3   6  -2 57583.3 1818.81   1
  -3   6  -2 57105.3 1796.61   8
  -3   6  -2 60395.4 1992.18   9
  -3   6  -2 56845.5 1647.52  15
  -3   6  -2 52774.7 1882.66  13
  -3   6  -2 56618.0 1711.63  12
  -3   6  -2 55993.0 1359.42  14
  -3   6  -1 1456.77 285.609   1
  -3   6  -1 1576.46 334.915   9
  -3   6  -1 2176.90 339.794   8
  -3   6  -1 2158.92 255.113  14
  -3   6  -1 2306.65 330.338  15
  -3   6  -1 2467.04 310.422  12
  -3   6  -1 2271.75 378.058  13
  -3   6   0 21511.4 1025.01   1
  -3   6   0 20852.9 1068.85   8
  -3   6   0 24646.3 1259.67   9
  -3   6   0 21803.9 1029.23  15
  -3   6   0 20924.0 878.291  12
  -3   6   0 19901.8 864.430  14
  -3   6   0 18733.8 1088.15  13
  -3   6   1 35259.9 1355.49   1
  -3   6   1 35508.5 1462.19   8
  -3   6   1 37198.1 1615.52   9
  -3   6   1 35739.5 1145.77  12
  -3   6   1 37630.7 1577.08  13
  -3   6   1 35572.2 1415.22  15
  -3   6   2 1522.05 313.607   8
  -3   6   2 1948.61 391.264   9
  -3   6   2 1040.20 293.068  13
  -3   6   2 1657.30 316.007  15
  -3   6   3 59576.9 2084.44   8
  -3   6   3 61336.4 2242.26   9
  -3   6   3 61759.8 2080.69  15
  -3   6   3 58032.5 2102.75  13
  -3   6   4 2319.12 411.766   8
  -3   6   4 2729.19 476.213   9
  -3   6   4 2791.97 451.421  13
  -3   6   4 2122.67 387.314  15
  -3   6   5 26475.0 1423.51   8
  -3   6   5 23459.1 1399.58   9
  -3   6   5 25830.3 1404.99  13
  -3   6   5 26771.6 1414.77  15
  -3   6   6 30982.0 1626.54   8
  -3   6   6 32019.5 1679.47   9
  -3   6   6 33292.7 1649.05  15
  -3   6   6 32632.0 1627.44  13
  -3   6   7 2835.90 513.409   8
  -3   6   7 1692.52 402.534   9
  -3   6   7 1245.01 344.696  13
  -3   6   7 2188.75 444.620  15
  -3   6   8 30128.9 1711.65   8
  -3   6   8 27324.1 1629.45   9
  -3   6   8 27424.6 1611.77  15
  -3   6   9 4489.41 679.406   8
  -3   6   9 5062.05 716.184   9
  -3   6   9 6039.61 787.631  15
  -3   6  10 12292.9 1180.73   8
  -3   6  10 11809.5 1109.90   9
  -3   6  10 13550.7 1215.17  15
  -3   6  11 18982.8 1516.15   8
  -3   6  11 17448.9 1376.59   9
  -3   6  11 17172.9 1421.14  15
  -3   6  12 292.790 268.700   8
  -3   6  12 99.9869 308.351   9
  -3   6  12 336.629 306.971  15
  -3   6  13 18256.3 1596.93   8
  -3   6  13 13806.9 1294.83   9
  -3   6  13 15588.0 1465.99  15
  -3   7 -13 6424.26 836.715   4
  -3   7 -13 6032.88 822.807   2
  -3   7 -12 3640.66 597.875   4
  -3   7 -12 3611.88 616.125   2
  -3   7 -11 16777.2 1239.67   4
  -3   7 -11 18039.2 1311.78   2
  -3   7 -10 2018.73 440.437   2
  -3   7 -10 2321.53 462.379   4
  -3   7  -9 18169.5 1168.40   4
  -3   7  -9 18314.4 1240.34   2
  -3   7  -8 14605.4 991.698   4
  -3   7  -8 15191.4 1084.76   2
  -3   7  -8 13365.4 952.024  13
  -3   7  -7 6893.46 641.344   4
  -3   7  -7 7393.85 734.348   1
  -3   7  -7 6211.80 672.757   2
  -3   7  -7 8802.72 709.864   8
  -3   7  -7 6497.75 651.238  13
  -3   7  -7 5870.47 672.113  12
  -3   7  -6 23556.0 1134.32   4
  -3   7  -6 23731.8 1304.29   2
  -3   7  -6 22609.1 1255.92   1
  -3   7  -6 27304.4 1276.88   8
  -3   7  -6 25250.0 1218.62   9
  -3   7  -6 24363.2 1282.35  13
  -3   7  -6 23282.5 1288.20  12
  -3   7  -5 1217.23 251.418   4
  -3   7  -5 1164.90 289.779   1
  -3   7  -5 555.053 207.806   2
  -3   7  -5 201.934 121.102   8
  -3   7  -5 1029.90 267.752  10
  -3   7  -5 389.936 168.516   9
  -3   7  -5 441.916 211.629  13
  -3   7  -5 528.498 232.973  12
  -3   7  -4 31958.0 1418.89   1
  -3   7  -4 33053.8 1404.61   8
  -3   7  -4 32515.3 1462.63   9
  -3   7  -4 31530.8 1473.75  13
  -3   7  -4 29384.4 1343.38  12
  -3   7  -3 23888.9 1173.17   1
  -3   7  -3 24194.4 1277.46   9
  -3   7  -3 24551.3 1202.18   8
  -3   7  -3 22967.2 1252.01  13
  -3   7  -3 22751.9 1016.48  15
  -3   7  -3 23095.7 1113.77  12
  -3   7  -2 1353.65 288.995   1
  -3   7  -2 1615.05 366.131   9
  -3   7  -2 1274.21 281.537   8
  -3   7  -2 1226.60 257.613  15
  -3   7  -2 1399.69 334.112  13
  -3   7  -2 2609.46 347.891  12
  -3   7  -1 31443.0 1324.54   1
  -3   7  -1 33358.4 1459.27   8
  -3   7  -1 31602.0 1544.41   9
  -3   7  -1 31023.6 1491.07  13
  -3   7  -1 34558.4 1238.42  12
  -3   7  -1 32455.9 1345.89  15
  -3   7   0 8521.52 657.712   1
  -3   7   0 8656.96 750.253   8
  -3   7   0 9382.12 831.577   9
  -3   7   0 8788.93 702.740  15
  -3   7   0 10389.5 609.996  12
  -3   7   0 8859.29 575.175  14
  -3   7   0 9681.13 824.412  13
  -3   7   1 17054.6 938.737   1
  -3   7   1 14825.1 995.658   8
  -3   7   1 14564.3 1067.36   9
  -3   7   1 15520.1 974.993  15
  -3   7   1 16198.3 1083.77  13
  -3   7   2 40108.9 1848.04   9
  -3   7   2 42715.8 1788.07   8
  -3   7   2 40632.8 1797.90  13
  -3   7   2 44122.4 1753.78  15
  -3   7   3 788.308 283.696   8
  -3   7   3 392.955 212.809   9
  -3   7   3 456.964 227.601  15
  -3   7   3 366.041 220.183  13
  -3   7   4 21165.7 1362.23   9
  -3   7   4 21122.4 1296.96   8
  -3   7   4 19606.5 1231.66  15
  -3   7   4 21703.5 1337.81  13
  -3   7   5 17756.9 1242.66   8
  -3   7   5 17652.3 1278.80   9
  -3   7   5 17391.8 1216.55  13
  -3   7   5 17989.0 1213.77  15
  -3   7   6 2239.95 480.024   8
  -3   7   6 2382.68 496.660   9
  -3   7   6 1400.44 404.696  15
  -3   7   6 1845.80 426.915  13
  -3   7   7 22730.6 1504.85   8
  -3   7   7 20903.9 1463.08   9
  -3   7   7 19579.3 1374.85  15
  -3   7   7 24721.8 1518.57  13
  -3   7   8 1928.37 487.826   8
  -3   7   8 1410.99 419.063   9
  -3   7   8 830.000 324.785  15
  -3   7   9 22420.6 1603.63   8
  -3   7   9 19753.1 1486.05   9
  -3   7   9 23022.1 1586.91  15
  -3   7  10 9221.99 1064.97   8
  -3   7  10 10011.6 1074.36   9
  -3   7  10 11946.0 1191.60  15
  -3   7  11 882.786 374.024   9
  -3   7  11 747.624 393.474   8
  -3   7  11 1407.67 449.273  15
  -3   7  12 15860.7 1412.29   9
  -3   8 -12 9456.32 982.252   4
  -3   8 -12 10037.4 1065.46   2
  -3   8 -11 517.490 292.226   2
  -3   8 -11 117.125 209.253   4
  -3   8 -10 21804.2 1478.77   2
  -3   8  -9 7059.02 781.615   1
  -3   8  -9 8438.53 894.072   2
  -3   8  -9 7651.01 866.149  12
  -3   8  -8 10902.8 989.943   2
  -3   8  -8 11704.8 987.212   1
  -3   8  -8 10965.0 981.838  12
  -3   8  -7 14506.8 1060.81   1
  -3   8  -7 14605.9 1105.73   2
  -3   8  -7 13752.8 1008.18  13
  -3   8  -7 14262.4 1081.25  12
  -3   8  -6 2143.29 430.056   2
  -3   8  -6 3315.50 497.309   1
  -3   8  -6 3463.38 492.088   8
  -3   8  -6 2353.98 417.129  13
  -3   8  -6 2670.52 446.036  12
  -3   8  -5 25106.9 1418.66   2
  -3   8  -5 27531.5 1378.31   1
  -3   8  -5 27255.9 1382.71   8
  -3   8  -5 26871.7 1405.80   9
  -3   8  -5 25913.9 1407.62  13
  -3   8  -5 26886.6 1364.06  12
  -3   8  -4 11144.9 841.023   1
  -3   8  -4 13147.8 941.315   8
  -3   8  -4 11057.5 911.392   9
  -3   8  -4 11520.9 838.245  12
  -3   8  -4 11913.7 939.343  13
  -3   8  -3 6189.36 607.221   1
  -3   8  -3 6996.76 689.174   8
  -3   8  -3 6249.80 706.897   9
  -3   8  -3 6165.37 685.108  13
  -3   8  -2 30127.4 1353.62   1
  -3   8  -2 33028.5 1548.40   8
  -3   8  -2 29420.2 1569.52   9
  -3   8  -2 32261.5 1382.87  15
  -3   8  -2 32995.3 1609.92  13
  -3   8  -1 146.634 130.211   1
  -3   8  -1 154.672 176.663   8
  -3   8  -1 326.059 253.861   9
  -3   8  -1 349.122 232.679  15
  -3   8  -1 425.563 229.691  13
  -3   8   0 23677.1 1156.38   1
  -3   8   0 22391.9 1399.95   9
  -3   8   0 22516.8 1314.01   8
  -3   8   0 22734.0 1227.65  15
  -3   8   0 21863.9 1335.73  13
  -3   8   1 16635.1 1139.46   8
  -3   8   1 15347.5 1166.06   9
  -3   8   1 15179.3 1032.43  15
  -3   8   1 15163.2 1122.61  13
  -3   8   2 3554.95 559.087   8
  -3   8   2 3657.73 582.098   9
  -3   8   2 4124.06 553.490  15
  -3   8   2 4195.97 607.810  13
  -3   8   3 25778.8 1507.12   8
  -3   8   3 26556.7 1607.95   9
  -3   8   3 26082.8 1463.59  15
  -3   8   3 28389.6 1605.35  13
  -3   8   4 5272.53 725.766   9
  -3   8   4 6266.57 759.719   8
  -3   8   4 4950.45 665.044  15
  -3   8   4 4325.67 639.539  13
  -3   8   5 12448.6 1094.69   8
  -3   8   5 13724.3 1195.76   9
  -3   8   5 14618.4 1176.64  13
  -3   8   5 11956.3 1052.96  15
  -3   8   6 26170.6 1654.99   8
  -3   8   6 24550.6 1651.13   9
  -3   8   6 23439.2 1553.75  13
  -3   8   6 26991.2 1648.27  15
  -3   8   7 481.838 295.653   8
  -3   8   7-109.892 180.679   9
  -3   8   7 183.374 210.825  15
  -3   8   8 24910.3 1723.71   8
  -3   8   8 25076.0 1739.16   9
  -3   8   8 25910.2 1711.44  15
  -3   8   9 5901.29 857.065   8
  -3   8   9 5519.96 853.949   9
  -3   8   9 4969.55 787.175  15
  -3   8  10 1345.38 430.137   8
  -3   8  10 1294.32 437.089   9
  -3   8  10 951.840 378.532  15
  -3   9 -10 756.603 353.394   2
  -3   9 -10 726.425 318.928  12
  -3   9  -9 5995.20 796.810   2
  -3   9  -9 6778.69 824.059  12
  -3   9  -8 9069.89 961.675   2
  -3   9  -7-325.122 272.419   2
  -3   9  -6 25508.0 1552.54   2
  -3   9  -5 5362.05 708.096   2
  -3   9  -5 4764.47 616.549  13
  -3   9  -4 14443.5 1074.81   8
  -3   9  -4 13969.3 1105.16   9
  -3   9  -4 11924.9 1002.32  13
  -3   9  -3 30791.8 1599.94   8
  -3   9  -3 30887.6 1686.58   9
  -3   9  -3 28271.2 1577.61  13
  -3   9  -2 244.136 224.671   8
  -3   9  -2 238.434 237.711   9
  -3   9  -2-337.233 218.374  13
  -3   9  -1 16810.0 1270.21   9
  -3   9  -1 18447.0 1251.36   8
  -3   9  -1 15395.8 1175.73  13
  -3   9   0 15181.5 1152.15   8
  -3   9   0 15752.0 1246.83   9
  -3   9   0 16586.8 1233.52  13
  -3   9   0 14975.8 1070.87  15
  -3   9   1 7665.75 825.854   8
  -3   9   1 6760.17 832.817   9
  -3   9   1 6520.38 794.390  13
  -3   9   1 5457.34 667.681  15
  -3   9   2 24278.5 1619.51   9
  -3   9   2 23902.6 1505.34   8
  -3   9   2 25382.0 1481.62  15
  -3   9   2 24158.0 1551.47  13
  -3   9   3 676.139 310.529   8
  -3   9   3 349.468 281.657   9
  -3   9   3 372.667 223.447  15
  -3   9   3 136.814 236.196  13
  -3   9   4 16924.5 1336.15   8
  -3   9   4 19451.4 1483.14   9
  -3   9   4 19074.9 1414.96  13
  -3   9   4 16741.3 1269.42  15
  -3   9   5 12352.5 1151.55   8
  -3   9   5 13014.4 1216.56   9
  -3   9   5 13584.4 1185.96  15
  -3   9   5 11796.8 1125.01  13
  -3   9   6 1457.13 475.281   9
  -3   9   6 2131.47 516.400  15
  -3   9   7 21874.4 1629.73   8
  -3   9   7 16946.8 1458.24   9
  -3   9   7 18694.1 1472.69  15
  -3   9   8 529.020 298.141   8
  -3   9   8 123.369 272.343   9
  -3   9   8 860.723 440.406  15
  -3  10  -7 8701.90 982.524   2
  -3  10  -6 571.212 288.965   2
  -3  10  -5 11990.6 1128.84   2
  -3  10  -4 8643.15 920.535   9
  -3  10  -4 9171.29 932.412  13
  -3  10  -3 1664.79 471.810   9
  -3  10  -3 834.775 328.055  13
  -3  10  -2 15422.0 1261.59   8
  -3  10  -2 15677.5 1299.48   9
  -3  10  -2 17963.0 1326.73  13
  -3  10  -1 4923.60 709.111   8
  -3  10  -1 3725.24 658.282   9
  -3  10  -1 3120.90 569.763  13
  -3  10   0 21062.8 1544.71   9
  -3  10   0 18362.5 1373.67   8
  -3  10   0 20808.7 1462.46  13
  -3  10   1 15452.8 1285.32   8
  -3  10   1 15737.5 1370.28   9
  -3  10   1 16334.1 1317.58  13
  -3  10   1 16990.4 1248.64  15
  -3  10   2 50.2943 216.581   8
  -3  10   2 431.445 257.733  15
  -3  10   2 490.595 266.015  13
  -3  10   3 21573.2 1565.66   8
  -3  10   3 23734.6 1724.69   9
  -3  10   3 24889.9 1592.58  15
  -3  10   3 22513.0 1606.40  13
  -3  10   4 5368.11 816.604   8
  -3  10   4 5819.30 877.027   9
  -3  10   4 7065.33 927.874  13
  -3  10   4 5284.47 775.591  15
  -3  10   5 8621.71 1039.45   8
  -3  10   5 7067.41 981.774   9
  -3  10   5 8586.43 1000.43  15
  -3  10   6 11203.4 1210.71   8
  -3  10   6 11295.1 1183.47  15
  -3  11  -3 9955.50 1073.52   9
  -3  11  -2-51.6062 242.089   9
  -3  11  -2 300.759 235.967  13
  -3  11  -1 8505.49 976.268   8
  -3  11  -1 11132.5 1167.28   9
  -3  11  -1 7913.75 947.551  13
  -3  11   0 4859.62 752.572   8
  -3  11   0 4538.57 783.511   9
  -3  11   0 3202.17 628.995  13
  -3  11   1 5259.23 796.371   8
  -3  11   1 4234.22 720.372  13
  -3  11   2 16656.9 1439.84   8
  -3  11   3-724.384 361.605   8
  -3  11   4 15409.2 1375.69  15
  -2 -11  -8 6064.62 862.623  11
  -2 -11  -7 1467.68 460.436  11
  -2 -11  -6 18428.2 1527.10  19
  -2 -11  -5 2454.08 572.778   3
  -2 -11  -5 2995.48 630.478  19
  -2 -11  -4 13949.4 1340.68   3
  -2 -11  -4 12807.4 1272.06  19
  -2 -11  -3 12341.1 1250.27   3
  -2 -11  -3 12767.6 1264.40  19
  -2 -11  -2 14.6558 286.257   3
  -2 -11  -2-23.9099 248.385  19
  -2 -11  -1 13525.0 1312.55   3
  -2 -11  -1 15602.0 1388.62  19
  -2 -11   0 4535.70 797.247   3
  -2 -11   0 3702.70 695.282  19
  -2 -11   1 5283.73 821.844   3
  -2 -11   1 5081.54 810.945  19
  -2 -11   2 18590.5 1529.11   3
  -2 -11   2 18934.4 1523.32  19
  -2 -11   3 410.717 293.987   3
  -2 -11   3-711.440 354.320  19
  -2 -11   4 10693.6 1167.56   3
  -2 -11   4 10505.6 1120.10  19
  -2 -11   5 3286.29 682.330   3
  -2 -11   5 3248.39 651.751  19
  -2 -11   6 4326.26 757.813   3
  -2 -11   6 3455.27 661.061  19
  -2 -10 -10 15912.4 1398.97   3
  -2 -10 -10 15732.5 1355.54  19
  -2 -10 -10 14004.5 1319.04  11
  -2 -10  -9 4405.53 759.835   3
  -2 -10  -9 5008.59 782.026  19
  -2 -10  -9 4569.30 747.842  11
  -2 -10  -8 7882.49 965.766   3
  -2 -10  -8 9077.05 1013.04  19
  -2 -10  -8 8574.84 978.066  11
  -2 -10  -7 15523.7 1330.47  19
  -2 -10  -7 13304.4 1185.48  11
  -2 -10  -6-138.181 220.062  19
  -2 -10  -6-19.9817 216.193  11
  -2 -10  -5 14748.7 1297.94   3
  -2 -10  -5 13532.2 1214.57  19
  -2 -10  -5 12018.2 1042.54  11
  -2 -10  -4 10265.1 1077.14   3
  -2 -10  -4 9073.31 1003.31  19
  -2 -10  -4 7590.95 799.324  11
  -2 -10  -3 3332.50 636.697   3
  -2 -10  -3 2662.00 585.234  19
  -2 -10  -2 20615.4 1518.04   3
  -2 -10  -2 20953.4 1506.50  19
  -2 -10  -1 473.816 305.596   3
  -2 -10  -1 8.28780 227.962  19
  -2 -10   0 13372.6 1225.60   3
  -2 -10   0 13595.8 1203.48  19
  -2 -10   1 18295.9 1423.69   3
  -2 -10   1 20451.7 1470.64  19
  -2 -10   2 1880.56 487.821   3
  -2 -10   2 2184.46 513.573  19
  -2 -10   3 12379.2 1187.73   3
  -2 -10   3 15873.7 1280.29  19
  -2 -10   4 3598.14 663.275   3
  -2 -10   4 3439.22 612.716  19
  -2 -10   5 10153.6 1068.07   3
  -2 -10   5 7294.04 859.019  19
  -2 -10   6 10668.8 1087.42   3
  -2 -10   6 11022.9 1066.57  19
  -2 -10   7-142.174 233.127   3
  -2 -10   7-179.338 234.146  19
  -2  -9 -11 16889.4 1317.19  19
  -2  -9 -11 12232.6 1231.17  11
  -2  -9 -10 1497.00 436.114   3
  -2  -9 -10 1112.58 378.784  19
  -2  -9 -10 1256.85 433.038  11
  -2  -9  -9 19713.4 1444.72   3
  -2  -9  -9 20064.8 1432.16  19
  -2  -9  -9 16060.4 1324.29  11
  -2  -9  -8 10490.1 1040.98   3
  -2  -9  -8 10854.3 1042.06  19
  -2  -9  -8 10125.8 1015.37  11
  -2  -9  -7 1087.21 373.789   3
  -2  -9  -7 248.489 240.166  19
  -2  -9  -7 667.672 320.558  11
  -2  -9  -6 32508.1 1812.59  19
  -2  -9  -6 36395.8 1920.84   3
  -2  -9  -5 8870.11 931.080  19
  -2  -9  -5 8669.90 922.964   3
  -2  -9  -4 13688.1 1153.59  19
  -2  -9  -4 13772.6 1177.21   3
  -2  -9  -3 31529.4 1753.59  19
  -2  -9  -3 34010.6 1834.11   3
  -2  -9  -2 536.450 293.209  19
  -2  -9  -2-211.194 241.903   3
  -2  -9  -1 28891.3 1652.23  19
  -2  -9  -1 28571.8 1679.03   3
  -2  -9   0 13069.3 1101.37  19
  -2  -9   0 12288.0 1098.88   3
  -2  -9   1 8265.23 878.195  19
  -2  -9   1 7720.35 869.355   3
  -2  -9   2 30140.5 1675.17  19
  -2  -9   2 30827.0 1738.44   3
  -2  -9   3 96.9702 187.703  19
  -2  -9   3 150.760 254.012   3
  -2  -9   4 19866.5 1349.22  19
  -2  -9   4 21761.4 1466.26   3
  -2  -9   5 13960.1 1116.68  19
  -2  -9   5 13994.7 1173.41   3
  -2  -9   6 3099.35 542.398  19
  -2  -9   6 2711.13 551.784   3
  -2  -9   7 21154.2 1491.66   6
  -2  -9   7 23677.9 1453.56  19
  -2  -9   7 19931.2 1424.38   3
  -2  -9   8 3699.79 640.231   3
  -2  -9   8 3308.06 617.746   6
  -2  -9   9 15439.6 1330.91   6
  -2  -9  10 11734.7 1192.52   6
  -2  -8 -12 14318.7 1298.65  11
  -2  -8 -11 140.416 208.570  19
  -2  -8 -11 272.947 250.984  11
  -2  -8 -10 14130.0 1143.34   3
  -2  -8 -10 12636.3 1067.87  19
  -2  -8 -10 12051.1 1124.05  11
  -2  -8  -9 6164.30 745.126   3
  -2  -8  -9 5743.90 707.761  19
  -2  -8  -9 5679.19 746.443  11
  -2  -8  -8 5189.48 691.021   3
  -2  -8  -8 5606.28 708.279  19
  -2  -8  -8 4475.43 648.170  11
  -2  -8  -7 28682.9 1609.96   3
  -2  -8  -7 28254.7 1573.27  19
  -2  -8  -6 1177.29 345.284   3
  -2  -8  -6 932.738 327.501  19
  -2  -8  -5 28631.1 1576.06   3
  -2  -8  -5 24772.6 1468.29  19
  -2  -8  -4 30061.6 1617.13   3
  -2  -8  -4 29360.5 1585.14  19
  -2  -8  -3 3735.49 572.891   3
  -2  -8  -3 3852.90 577.717  19
  -2  -8  -2 51462.9 2152.52   3
  -2  -8  -2 50696.4 2107.03  19
  -2  -8  -1 3736.50 554.766   3
  -2  -8  -1 4137.15 592.516  19
  -2  -8  -1 4122.69 510.608  14
  -2  -8   0 28402.1 1563.55   3
  -2  -8   0 28687.5 1525.05  19
  -2  -8   0 30895.4 1349.93  14
  -2  -8   1 54147.7 2138.49  19
  -2  -8   1 48981.5 2104.67   3
  -2  -8   2-15.7867 165.216  19
  -2  -8   2-31.5652 230.767   3
  -2  -8   3 33130.1 1641.24  19
  -2  -8   3 36936.5 1789.91   3
  -2  -8   4 14220.8 1054.21  19
  -2  -8   4 11609.7 991.540   3
  -2  -8   5 13518.8 1055.15   6
  -2  -8   5 12899.4 991.182  19
  -2  -8   5 9905.34 926.685   3
  -2  -8   6 31444.0 1673.21   6
  -2  -8   6 30763.2 1551.83  19
  -2  -8   6 29281.8 1626.14   3
  -2  -8   7-313.454 199.906  19
  -2  -8   7-152.310 203.822   6
  -2  -8   8 24183.8 1482.98   3
  -2  -8   8 25186.0 1564.42   6
  -2  -8   9 7015.01 810.227   3
  -2  -8   9 7996.53 907.925   6
  -2  -8  10 2807.81 570.665   6
  -2  -8  11 10681.2 1110.31   6
  -2  -7 -15 652.374 428.973  10
  -2  -7 -14 11281.9 1166.75  10
  -2  -7 -14 12920.9 1277.03  11
  -2  -7 -13 12791.3 1196.39  10
  -2  -7 -13 14519.9 1297.28  11
  -2  -7 -12 1145.92 404.905  10
  -2  -7 -12 1384.36 437.230  11
  -2  -7 -11 19716.4 1347.11  10
  -2  -7 -11 20485.3 1279.73  19
  -2  -7 -11 22480.6 1524.38  11
  -2  -7 -10 4658.23 630.009  10
  -2  -7 -10 5925.05 691.422   3
  -2  -7 -10 6794.14 719.827  19
  -2  -7 -10 7182.22 847.603  11
  -2  -7  -9 15462.9 1049.80  10
  -2  -7  -9 13507.1 1027.84  19
  -2  -7  -9 12953.7 1013.72   3
  -2  -7  -8 19874.7 1130.53  10
  -2  -7  -8 20300.6 1247.83  19
  -2  -7  -8 21320.1 1285.55   3
  -2  -7  -7 337.265 190.253  10
  -2  -7  -7 336.540 246.375  19
  -2  -7  -7 293.140 234.349   3
  -2  -7  -6 25343.7 1115.57  10
  -2  -7  -6 24148.7 1357.76  19
  -2  -7  -6 28967.8 1478.80   3
  -2  -7  -5 8298.30 559.654  10
  -2  -7  -5 7681.80 749.056   3
  -2  -7  -5 6893.45 711.480  19
  -2  -7  -4 12161.4 943.373   3
  -2  -7  -4 10055.7 852.139  19
  -2  -7  -4 10487.7 870.275  14
  -2  -7  -3 24124.2 1321.89   3
  -2  -7  -3 22595.1 1273.82  19
  -2  -7  -3 21470.1 1215.07  14
  -2  -7  -2 526.038 251.063   3
  -2  -7  -2 466.324 218.837  19
  -2  -7  -2 404.417 185.408  14
  -2  -7  -1 30034.5 1494.85   3
  -2  -7  -1 28198.8 1412.95  19
  -2  -7  -1 27019.4 1259.08  14
  -2  -7   0 14752.3 1021.76   3
  -2  -7   0 14047.2 976.846  19
  -2  -7   0 13668.8 840.481  14
  -2  -7   1 5054.59 609.356   3
  -2  -7   1 4940.66 573.414  19
  -2  -7   1 3898.62 431.339  14
  -2  -7   2 54549.4 2090.05   3
  -2  -7   2 56515.9 2045.17  19
  -2  -7   2 56846.8 1692.25  14
  -2  -7   3 229.407 176.145  19
  -2  -7   3 16.8255 177.013   3
  -2  -7   4 32340.7 1508.64   6
  -2  -7   4 29401.6 1414.41  19
  -2  -7   4 29572.9 1509.47   3
  -2  -7   5 22692.7 1288.39   6
  -2  -7   5 22456.5 1222.46  19
  -2  -7   5 25417.6 1385.45   3
  -2  -7   6 2660.75 426.388  19
  -2  -7   6 2983.04 497.350   3
  -2  -7   6 2860.83 479.720   6
  -2  -7   7 36539.3 1728.65   6
  -2  -7   7 32451.2 1476.33  19
  -2  -7   7 32184.5 1609.38   3
  -2  -7   8 4681.47 536.651  19
  -2  -7   8 4484.35 604.758   3
  -2  -7   8 4770.32 642.512   6
  -2  -7   9 6740.48 742.481   3
  -2  -7   9 8697.22 892.556   6
  -2  -7  10 14451.1 1188.55   6
  -2  -7  11 64.8545 184.807   6
  -2  -7  12 15168.1 1311.29   6
  -2  -7  13 3639.15 655.948   6
  -2  -6 -15 11172.5 1211.54  10
  -2  -6 -15 12538.1 1223.71  11
  -2  -6 -14 2004.82 527.505  10
  -2  -6 -14 2598.07 579.008  11
  -2  -6 -13 7203.70 907.784  10
  -2  -6 -13 7351.00 885.342  11
  -2  -6 -12 20341.8 1421.76  10
  -2  -6 -12 21471.2 1474.87  11
  -2  -6 -11 379.372 262.637  10
  -2  -6 -11 516.455 211.213  19
  -2  -6 -11-83.4226 223.825  11
  -2  -6 -10 26852.0 1479.62  10
  -2  -6 -10 28773.4 1432.37   3
  -2  -6 -10 29241.9 1422.16  19
  -2  -6 -10 25043.0 1505.60  11
  -2  -6  -9 16490.4 1086.97  10
  -2  -6  -9 17187.0 1074.76  19
  -2  -6  -9 16944.3 1070.75   3
  -2  -6  -8 16224.5 1016.55  10
  -2  -6  -8 17978.8 1086.28  19
  -2  -6  -8 17570.7 1084.51   3
  -2  -6  -7 40232.8 1564.25  10
  -2  -6  -7 43121.2 1725.35  19
  -2  -6  -7 45791.4 1776.08   3
  -2  -6  -6 1077.55 235.515  10
  -2  -6  -6 1296.74 207.234   5
  -2  -6  -6 1572.55 326.231   3
  -2  -6  -6 1347.84 304.470  19
  -2  -6  -5 30416.4 1145.17  10
  -2  -6  -5 29958.9 953.609   5
  -2  -6  -5 32528.7 1458.13   3
  -2  -6  -5 29426.2 1383.42  19
  -2  -6  -5 32780.9 1560.26  14
  -2  -6  -4 30055.8 1028.04  10
  -2  -6  -4 29012.1 855.134   5
  -2  -6  -4 32690.4 1445.86   3
  -2  -6  -4 31463.2 1407.89  19
  -2  -6  -4 26899.8 1365.47  14
  -2  -6  -3 2817.36 260.088  10
  -2  -6  -3 2740.72 408.227   3
  -2  -6  -3 2648.33 212.106   5
  -2  -6  -3 2444.01 388.822  19
  -2  -6  -3 2756.49 424.178  14
  -2  -6  -2 26210.2 1291.91   3
  -2  -6  -2 26134.4 682.542   5
  -2  -6  -2 26688.9 1271.14  19
  -2  -6  -2 26174.1 690.970  10
  -2  -6  -2 26372.3 1228.99  14
  -2  -6  -1 4781.94 545.221   3
  -2  -6  -1 3850.77 479.562  19
  -2  -6  -1 3717.78 442.399  14
  -2  -6   0 18557.8 1065.62   3
  -2  -6   0 19988.9 1079.82  19
  -2  -6   0 18156.7 921.530  14
  -2  -6   1 37281.7 1555.07   3
  -2  -6   1 36148.3 1486.09  19
  -2  -6   1 37969.5 1325.35  14
  -2  -6   2 6657.75 645.318   3
  -2  -6   2 6005.11 578.193  19
  -2  -6   2 7597.10 532.717  14
  -2  -6   3 15377.3 918.420   6
  -2  -6   3 13877.0 935.107   3
  -2  -6   3 14165.7 884.271  19
  -2  -6   3 15499.2 744.892  14
  -2  -6   4 7879.41 676.901   6
  -2  -6   4 7709.50 702.312   3
  -2  -6   4 8703.05 690.178  19
  -2  -6   4 8085.54 518.737  14
  -2  -6   5 16346.2 998.374   6
  -2  -6   5 15386.6 1002.72   3
  -2  -6   5 16251.3 939.050  19
  -2  -6   5 14661.2 692.855  14
  -2  -6   6 33725.4 1515.61   6
  -2  -6   6 30693.7 1320.51  19
  -2  -6   6 32434.7 1495.65   3
  -2  -6   7 41.9345 127.667  19
  -2  -6   7 58.2074 153.826   3
  -2  -6   7 95.2315 167.923   6
  -2  -6   8 37403.3 1711.13   6
  -2  -6   8 34528.6 1378.31  19
  -2  -6   8 34743.0 1593.62   3
  -2  -6   9 12087.6 927.054   3
  -2  -6   9 12743.2 1004.70   6
  -2  -6  10 5524.35 642.522   3
  -2  -6  10 6808.45 773.750   6
  -2  -6  11 18852.4 1337.14   6
  -2  -6  12 1547.06 449.158   6
  -2  -6  13 8765.71 981.714   6
  -2  -6  14 10488.8 1116.69   6
  -2  -5 -16 12050.7 1283.89  10
  -2  -5 -16 11519.8 1181.13  11
  -2  -5 -15 1684.30 474.728  10
  -2  -5 -15 2830.98 612.729  11
  -2  -5 -14 9467.20 1052.75  10
  -2  -5 -14 7668.93 889.606  11
  -2  -5 -13 15372.0 1270.23  10
  -2  -5 -13 17173.9 1308.51  11
  -2  -5 -12 197.316 205.871  10
  -2  -5 -12-12.5289 160.252  11
  -2  -5 -11 22679.0 1413.49  10
  -2  -5 -11 24231.2 1209.16  19
  -2  -5 -11 20302.3 1336.21  11
  -2  -5 -10 8523.78 808.973  10
  -2  -5 -10 9029.04 721.955  19
  -2  -5 -10 9116.82 730.052   3
  -2  -5  -9 33381.1 1560.00  10
  -2  -5  -9 33651.4 1429.07  19
  -2  -5  -9 33599.9 1422.05   3
  -2  -5  -8 17683.4 1055.41  10
  -2  -5  -8 18766.6 1022.66   3
  -2  -5  -8 18142.4 1017.81  19
  -2  -5  -7 2607.29 379.038  10
  -2  -5  -7 3069.31 414.033   3
  -2  -5  -7 2505.68 376.294  19
  -2  -5  -7 2825.30 206.891  12
  -2  -5  -6 68326.0 2009.93  10
  -2  -5  -6 74360.3 2167.71   3
  -2  -5  -6 74247.4 2177.12  19
  -2  -5  -6 72812.6 2415.87  14
  -2  -5  -5 23049.2 978.153  10
  -2  -5  -5 24729.1 1156.86   3
  -2  -5  -5 20837.2 1070.87  19
  -2  -5  -5 24343.1 1258.65  14
  -2  -5  -4 27068.1 994.927  10
  -2  -5  -4 27445.2 795.625   5
  -2  -5  -4 30035.0 1266.85   3
  -2  -5  -4 29244.1 1255.17  19
  -2  -5  -4 29273.0 1331.23  14
  -2  -5  -3 72456.9 1636.52  10
  -2  -5  -3 72452.1 2122.95   3
  -2  -5  -3 70539.8 1365.08   5
  -2  -5  -3 74471.0 2122.85  19
  -2  -5  -3 69859.4 2119.43  14
  -2  -5  -2 151.492 62.1435  10
  -2  -5  -2 287.083 179.670   3
  -2  -5  -2 157.525 42.9095   5
  -2  -5  -2 326.335 159.040  19
  -2  -5  -2 136.773 124.048  14
  -2  -5  -1 79032.1 1359.95  10
  -2  -5  -1 80274.5 2233.61   3
  -2  -5  -1 77039.8 2160.57  19
  -2  -5  -1 72137.1 2037.55  14
  -2  -5   0 48792.4 1680.35   3
  -2  -5   0 51952.4 1689.42  19
  -2  -5   0 51387.7 1556.91  14
  -2  -5   1 2050.62 332.154   3
  -2  -5   1 3116.54 379.815  19
  -2  -5   1 1678.05 256.876  14
  -2  -5   2 41585.0 1429.33   6
  -2  -5   2 46473.0 1630.10   3
  -2  -5   2 44042.3 1514.44  19
  -2  -5   2 42757.2 1312.02  14
  -2  -5   3 10848.1 702.328   6
  -2  -5   3 11255.8 771.822   3
  -2  -5   3 11389.6 715.431  19
  -2  -5   3 10977.2 595.363  14
  -2  -5   4 24641.9 1107.80   6
  -2  -5   4 23458.9 1153.47   3
  -2  -5   4 25410.0 1094.95  19
  -2  -5   4 23823.5 892.733  14
  -2  -5   5 35581.5 1398.62   6
  -2  -5   5 34970.6 1436.38   3
  -2  -5   5 31546.3 1236.44  19
  -2  -5   5 35704.9 1113.41  14
  -2  -5   6 435.047 195.895   3
  -2  -5   6 182.203 138.777   6
  -2  -5   6 289.574 166.950  19
  -2  -5   6 390.013 117.657  14
  -2  -5   7 42701.5 1663.90   6
  -2  -5   7 40590.1 1618.49   3
  -2  -5   7 41295.3 1397.34  19
  -2  -5   7 40578.9 1259.61  14
  -2  -5   8 4412.29 417.207  19
  -2  -5   8 4022.40 509.546   3
  -2  -5   8 4650.60 554.668   6
  -2  -5   9 6114.35 631.682   3
  -2  -5   9 7236.81 728.965   6
  -2  -5  10 22025.5 1220.70   3
  -2  -5  10 22797.2 1350.71   6
  -2  -5  11 792.412 274.988   6
  -2  -5  12 23827.6 1513.69   6
  -2  -5  13 8545.03 935.807   6
  -2  -5  14 6654.71 852.414   6
  -2  -5  15 13478.7 1275.23   6
  -2  -4 -16 227.709 278.514  10
  -2  -4 -16 220.292 290.788  11
  -2  -4 -15 10506.2 1155.05  10
  -2  -4 -15 13222.7 1177.22  11
  -2  -4 -14 8493.34 990.651  10
  -2  -4 -14 8376.76 907.305  11
  -2  -4 -13 2763.12 536.038  10
  -2  -4 -13 2663.46 513.166  11
  -2  -4 -12 29930.9 1693.49  10
  -2  -4 -12 26688.4 1527.36  11
  -2  -4 -11 4823.45 643.643  10
  -2  -4 -11 5120.95 500.747  19
  -2  -4 -11 4623.43 607.656  11
  -2  -4 -10 17171.7 1148.93  10
  -2  -4 -10 18019.0 957.578  19
  -2  -4  -9 22838.6 1268.99  10
  -2  -4  -9 26354.8 1126.45   3
  -2  -4  -9 25451.6 1139.44  19
  -2  -4  -8 885.390 251.456  10
  -2  -4  -8 1034.07 227.709   3
  -2  -4  -8 835.767 223.876  19
  -2  -4  -8 797.989 153.717  12
  -2  -4  -7 75820.0 2218.15  10
  -2  -4  -7 76404.9 2066.20   3
  -2  -4  -7 76772.0 2114.46  19
  -2  -4  -7 74816.7 2459.02  14
  -2  -4  -7 74320.6 1638.13  12
  -2  -4  -6 11691.4 715.919   3
  -2  -4  -6 10926.9 711.638  10
  -2  -4  -6 12699.7 494.891  12
  -2  -4  -6 11099.5 844.779  14
  -2  -4  -5 29256.7 1170.43   3
  -2  -4  -5 32366.9 1179.03  10
  -2  -4  -5 30976.1 1365.87  14
  -2  -4  -5 31548.8 787.578  12
  -2  -4  -4 71298.9 1935.36   3
  -2  -4  -4 71334.1 1775.98  10
  -2  -4  -4 70435.8 2108.17  14
  -2  -4  -3 1639.07 272.047   3
  -2  -4  -3 1570.49 136.416   5
  -2  -4  -3 1909.26 223.154  10
  -2  -4  -3 1829.55 307.602  14
  -2  -4  -2 60260.8 1013.59   5
  -2  -4  -2 62556.4 1782.50   3
  -2  -4  -2 63322.1 1372.02  10
  -2  -4  -2 63056.1 1794.41  14
  -2  -4  -1 37805.4 862.915  10
  -2  -4  -1 37410.6 1319.68   3
  -2  -4  -1 36417.6 1278.54  19
  -2  -4  -1 37310.0 1266.71  14
  -2  -4   0 50544.4 938.418  10
  -2  -4   0 51985.6 1593.13   3
  -2  -4   0 51616.2 1542.90  19
  -2  -4   0 50020.9 1446.70  14
  -2  -4   1 110118. 1699.11  10
  -2  -4   1 103966. 2543.68   3
  -2  -4   1 109964. 2496.26  19
  -2  -4   1 107347. 2331.80  14
  -2  -4   2 278.451 58.4580  10
  -2  -4   2 361.161 125.077   6
  -2  -4   2 323.160 166.571   3
  -2  -4   2 540.829 170.966  19
  -2  -4   2 328.902 70.3500  13
  -2  -4   2 322.814 117.180  14
  -2  -4   3 80628.6 1986.42   6
  -2  -4   3 78270.2 1527.75  10
  -2  -4   3 78008.4 2109.35   3
  -2  -4   3 78877.7 1973.44  19
  -2  -4   3 77893.2 1804.26  14
  -2  -4   4 40996.5 1346.83   6
  -2  -4   4 41513.9 1447.31   3
  -2  -4   4 38109.0 1258.61  19
  -2  -4   4 39494.1 1165.64  14
  -2  -4   5 9339.03 630.146   6
  -2  -4   5 8517.98 634.511   3
  -2  -4   5 9284.26 568.567  19
  -2  -4   5 8207.04 496.716  14
  -2  -4   6 64777.0 1923.50   6
  -2  -4   6 62813.0 1939.98   3
  -2  -4   6 63103.8 1654.72  19
  -2  -4   6 63352.7 1630.63  14
  -2  -4   7 3352.76 430.902   6
  -2  -4   7 3902.93 451.046   3
  -2  -4   7 3293.14 320.463  19
  -2  -4   7 4216.04 377.581  14
  -2  -4   8 22596.7 1168.57   6
  -2  -4   8 20084.3 1057.86   3
  -2  -4   8 21156.3 824.972  19
  -2  -4   8 21360.2 919.843  14
  -2  -4   9 27089.3 1271.54   3
  -2  -4   9 27100.7 1343.54   6
  -2  -4   9 25508.6 1072.47  14
  -2  -4  10 2148.90 413.624   6
  -2  -4  10 1761.40 350.193   3
  -2  -4  10 1710.36 287.838  14
  -2  -4  11 22361.4 1199.19   3
  -2  -4  11 23607.3 1384.43   6
  -2  -4  12 4001.83 593.925   6
  -2  -4  13 11357.6 1043.39   6
  -2  -4  14 10865.1 1073.09   6
  -2  -4  15 1409.17 427.388   6
  -2  -3 -17 2585.44 567.485  11
  -2  -3 -16 9193.97 1105.22  10
  -2  -3 -16 8440.39 937.156  11
  -2  -3 -15 3301.06 658.659  10
  -2  -3 -15 4135.95 644.640  11
  -2  -3 -14 9235.59 1005.30  10
  -2  -3 -14 8667.88 887.704  11
  -2  -3 -13 20793.2 1450.15  10
  -2  -3 -13 23951.5 1424.07  11
  -2  -3 -12-3.56699 203.175  10
  -2  -3 -12 136.242 180.550  11
  -2  -3 -11 27513.3 1529.83  10
  -2  -3 -11 26829.3 1105.85  19
  -2  -3 -11 25209.7 1357.91  11
  -2  -3 -10 12485.6 968.294  10
  -2  -3  -9 19744.4 1156.04  10
  -2  -3  -8 49941.7 1467.37   3
  -2  -3  -8 51217.2 1836.82  10
  -2  -3  -7 3584.83 359.987   3
  -2  -3  -7 4135.56 468.127  10
  -2  -3  -7 3733.44 483.993  14
  -2  -3  -6 53105.5 1489.86   3
  -2  -3  -6 54747.0 1704.70  10
  -2  -3  -6 53373.1 1312.08  12
  -2  -3  -6 50484.3 1801.42  14
  -2  -3  -5 56110.0 1521.88   3
  -2  -3  -5 54533.1 1613.15  10
  -2  -3  -5 53805.1 1785.43  14
  -2  -3  -5 55604.0 1268.95  12
  -2  -3  -4 6682.14 467.662   3
  -2  -3  -4 7454.69 490.763  10
  -2  -3  -4 6739.26 559.011  14
  -2  -3  -4 7216.23 345.726  12
  -2  -3  -3 60700.5 1613.29   3
  -2  -3  -3 64409.7 1533.42  10
  -2  -3  -3 61383.4 1762.24  14
  -2  -3  -3 63093.0 1266.91  12
  -2  -3  -2 19485.0 467.083   1
  -2  -3  -2 19035.5 806.629   3
  -2  -3  -2 19375.9 671.424  10
  -2  -3  -2 17842.2 826.664  14
  -2  -3  -1 134980. 2750.19   3
  -2  -3  -1 132753. 2326.18  10
  -2  -3  -1 133910. 2730.88  14
  -2  -3   0 77017.8 1883.09   3
  -2  -3   0 77528.3 1804.34  14
  -2  -3   1 5761.17 444.801   3
  -2  -3   1 5763.63 371.090   6
  -2  -3   1 6234.31 407.717  14
  -2  -3   2 96167.6 2284.71   3
  -2  -3   2 97851.2 2078.68   6
  -2  -3   2 104753. 1840.73  10
  -2  -3   2 102542. 1671.16  13
  -2  -3   2 98992.9 2088.76  14
  -2  -3   3 1401.90 225.512   3
  -2  -3   3 1450.80 208.574   6
  -2  -3   3 1529.48 217.678  19
  -2  -3   3 1697.18 214.076  14
  -2  -3   4 66112.6 1677.10   6
  -2  -3   4 66216.5 1806.68   3
  -2  -3   4 63950.0 1566.43  19
  -2  -3   4 64342.2 1562.06  14
  -2  -3   5 50078.0 1497.77   6
  -2  -3   5 50869.2 1577.73   3
  -2  -3   5 51038.5 1321.56  19
  -2  -3   5 51346.1 1387.97  14
  -2  -3   6 7028.65 536.674   6
  -2  -3   6 6854.04 552.641   3
  -2  -3   6 7629.86 431.054  19
  -2  -3   6 7031.95 478.742  14
  -2  -3   7 73422.5 2073.63   6
  -2  -3   7 69709.3 2016.50   3
  -2  -3   7 72500.0 1584.28  19
  -2  -3   7 72874.6 1861.95  14
  -2  -3   8 11200.4 775.034   6
  -2  -3   8 10528.6 723.189   3
  -2  -3   8 11409.4 476.884  19
  -2  -3   8 9885.38 630.669  14
  -2  -3   9 11161.4 766.160   3
  -2  -3   9 11390.5 829.989   6
  -2  -3   9 11340.7 713.601  14
  -2  -3  10 31481.7 1363.86   3
  -2  -3  10 32840.5 1512.47   6
  -2  -3  10 31628.5 1297.27  14
  -2  -3  11-170.660 163.317   6
  -2  -3  11 60.6180 125.284   3
  -2  -3  11 47.6778 134.168  14
  -2  -3  12 22178.8 1359.11   6
  -2  -3  12 22733.3 1186.20  14
  -2  -3  13 10528.9 983.727   6
  -2  -3  14 3412.55 606.759   6
  -2  -3  15 10124.5 1065.01   6
  -2  -3  16 1416.74 469.673   6
  -2  -2 -17 10828.0 1245.67  10
  -2  -2 -17 10767.3 1042.44  11
  -2  -2 -16 1452.80 475.741  10
  -2  -2 -16 1371.73 394.730  11
  -2  -2 -15 13064.7 1244.61  10
  -2  -2 -15 14542.1 1137.76  11
  -2  -2 -14 14347.1 1253.61  10
  -2  -2 -14 14217.9 1076.92  11
  -2  -2 -13 2353.20 523.346  10
  -2  -2 -13 2310.98 445.366  11
  -2  -2 -12 41326.4 1966.46  10
  -2  -2 -12 37650.9 1694.43  11
  -2  -2 -11 2641.62 480.502  10
  -2  -2 -11 2097.56 386.377  11
  -2  -2 -10 25578.8 1389.95  10
  -2  -2  -9 34303.1 1545.38  10
  -2  -2  -8 1011.93 255.927  10
  -2  -2  -7 55905.4 1372.17   3
  -2  -2  -7 55332.3 1821.16  10
  -2  -2  -7 56051.6 1886.50  14
  -2  -2  -6 10998.2 519.574   3
  -2  -2  -6 11849.0 736.087  10
  -2  -2  -6 10337.1 720.394  14
  -2  -2  -5 32045.3 961.590   3
  -2  -2  -5 32582.1 1178.57  10
  -2  -2  -5 34035.0 1273.84  14
  -2  -2  -5 32849.5 965.811  12
  -2  -2  -4 61243.3 1440.22   3
  -2  -2  -4 62686.1 1626.40  10
  -2  -2  -4 60884.0 1729.77  14
  -2  -2  -4 61280.3 1365.05  12
  -2  -2  -3-15.2408 71.9948   3
  -2  -2  -3 17.1469 51.5429   5
  -2  -2  -3 16.0070 76.8501  10
  -2  -2  -3-15.4058 48.3957  12
  -2  -2  -3 107.551 97.2490  14
  -2  -2  -2 90319.1 1497.68   5
  -2  -2  -2 87555.6 1884.47   3
  -2  -2  -2 92388.1 1848.01  10
  -2  -2  -2 89146.2 2027.28  14
  -2  -2  -2 90500.3 1690.36  12
  -2  -2  -1 75579.4 1654.38   3
  -2  -2  -1 71901.6 1305.45   1
  -2  -2  -1 72264.4 1685.48  14
  -2  -2   0 18250.5 714.578   3
  -2  -2   0 17676.3 680.625  14
  -2  -2   1 114600. 2332.37   3
  -2  -2   1 111650. 2011.54   6
  -2  -2   1 113914. 2216.40  14
  -2  -2   2 907.849 131.684   6
  -2  -2   2 960.196 188.126   9
  -2  -2   2 809.939 144.380  14
  -2  -2   3 66958.1 1734.91   9
  -2  -2   3 67293.9 1512.31   6
  -2  -2   3 69278.5 1581.55  14
  -2  -2   4 55546.7 1581.35   9
  -2  -2   4 54628.7 1406.85   6
  -2  -2   4 57888.2 1434.74  14
  -2  -2   5 7321.74 528.811   9
  -2  -2   5 7451.31 486.393   6
  -2  -2   5 7780.46 379.456  19
  -2  -2   5 7735.98 484.524  14
  -2  -2   6 70886.6 1942.25   9
  -2  -2   6 75273.2 1936.78   6
  -2  -2   6 75924.9 1471.35  19
  -2  -2   6 72898.3 1842.47  14
  -2  -2   7 3413.85 383.698   9
  -2  -2   7 3345.98 380.791   6
  -2  -2   7 3497.85 205.753  19
  -2  -2   7 3017.31 343.301  14
  -2  -2   8 40034.1 1409.20   9
  -2  -2   8 40101.6 1470.03   6
  -2  -2   8 35250.3 678.142  19
  -2  -2   8 38460.0 1345.62  14
  -2  -2   9 16926.3 983.987   6
  -2  -2   9 15185.9 866.336   9
  -2  -2  10 4316.04 534.383   6
  -2  -2  10 4358.65 480.132   9
  -2  -2  11 37716.8 1673.87   6
  -2  -2  11 32245.6 1363.51   9
  -2  -2  12 4200.85 577.530   6
  -2  -2  13 9269.19 903.861   6
  -2  -2  14 15369.7 1221.15   6
  -2  -2  14 13308.9 1019.95  14
  -2  -2  15 138.100 232.385   6
  -2  -2  16 11643.2 1161.99   6
  -2  -1 -17 777.171 452.037  10
  -2  -1 -16 13333.3 1310.49  10
  -2  -1 -16 11461.2 1001.61  11
  -2  -1 -15 5010.85 777.294  10
  -2  -1 -15 4823.96 636.760  11
  -2  -1 -14 8715.98 970.176  10
  -2  -1 -14 8786.82 818.679  11
  -2  -1 -13 26163.7 1620.85  10
  -2  -1 -13 26383.5 1376.57  11
  -2  -1 -12 602.731 294.537  10
  -2  -1 -12 235.090 131.812  11
  -2  -1 -11 19674.3 1269.54  10
  -2  -1 -11 21377.6 1134.23  11
  -2  -1 -10 15139.3 1046.83  10
  -2  -1  -9 14174.5 970.743  10
  -2  -1  -8 36603.8 1503.45  10
  -2  -1  -7 10290.8 721.710  10
  -2  -1  -7 8646.99 653.638  14
  -2  -1  -6 49720.5 1055.88   3
  -2  -1  -6 49129.4 1595.95  10
  -2  -1  -6 46445.3 1545.93  14
  -2  -1  -5 44747.5 999.367   3
  -2  -1  -5 44957.2 1410.18  10
  -2  -1  -5 44328.8 1415.28  14
  -2  -1  -4 1147.11 138.477   3
  -2  -1  -4 1283.85 213.202  10
  -2  -1  -4 967.087 156.686  12
  -2  -1  -4 988.464 199.343  14
  -2  -1  -3 31889.1 800.404   3
  -2  -1  -3 31306.5 992.846  10
  -2  -1  -3 31900.2 758.167   8
  -2  -1  -3 30024.2 860.090  12
  -2  -1  -3 29334.7 993.667  14
  -2  -1  -2 11937.6 419.897   5
  -2  -1  -2 12971.2 479.096   3
  -2  -1  -2 12101.2 476.533  12
  -2  -1  -2 12539.3 568.782  14
  -2  -1  -1 44932.6 899.374   5
  -2  -1  -1 45309.7 986.228   1
  -2  -1  -1 45325.1 1141.91   9
  -2  -1  -1 45765.6 1157.39  14
  -2  -1  -1 45409.2 1038.04  12
  -2  -1   0 46607.7 1027.59   1
  -2  -1   0 49478.6 1230.76   9
  -2  -1   0 49102.8 1177.81  14
  -2  -1   1 10374.3 513.094   9
  -2  -1   1 10555.9 309.761   6
  -2  -1   1 9584.56 452.786  14
  -2  -1   2 43317.2 932.762   6
  -2  -1   2 42675.7 1198.38   9
  -2  -1   2 41747.7 1109.30  14
  -2  -1   3 43894.1 1058.02   6
  -2  -1   3 43119.8 1254.50   9
  -2  -1   3 45892.6 884.248  13
  -2  -1   3 44131.8 1183.39  14
  -2  -1   4 11947.5 546.307   6
  -2  -1   4 11525.9 623.685   9
  -2  -1   4 12360.6 595.052  14
  -2  -1   4 12529.1 396.381  13
  -2  -1   5 74464.3 1775.24   6
  -2  -1   5 73870.2 1864.83   9
  -2  -1   6 1719.04 262.600   9
  -2  -1   6 1957.85 274.853   6
  -2  -1   6 1801.41 117.490  19
  -2  -1   6 1384.24 256.004  15
  -2  -1   7 75746.9 1994.36   9
  -2  -1   7 73606.2 2155.65  15
  -2  -1   7 74165.8 2004.19   6
  -2  -1   8 10723.4 693.930   9
  -2  -1   8 12926.2 792.328   6
  -2  -1   8 11604.2 815.240  15
  -2  -1   9 353.529 151.266   6
  -2  -1   9 560.106 191.520   9
  -2  -1   9 232.499 185.818  15
  -2  -1  10 50412.8 1866.28   6
  -2  -1  10 46323.3 1635.35   9
  -2  -1  11 512.398 234.027   6
  -2  -1  11 200.222 129.622   9
  -2  -1  12 21252.2 1301.27   6
  -2  -1  13 10924.3 970.707   6
  -2  -1  14 2895.31 537.524   6
  -2  -1  15 16216.4 1306.97   6
  -2  -1  16 1451.99 425.784   6
  -2   0 -17 17259.1 1549.90  10
  -2   0 -16 972.453 402.173  10
  -2   0 -15 9577.54 1061.72  10
  -2   0 -15 11322.2 911.794  11
  -2   0 -14 19254.7 1437.00  10
  -2   0 -14 17314.7 1087.86  11
  -2   0 -13 1137.37 377.814  10
  -2   0 -13 591.353 213.774  11
  -2   0 -12 25425.0 1509.05  10
  -2   0 -12 25565.5 1229.32  11
  -2   0 -11 4620.79 615.452  10
  -2   0 -11 3971.98 457.733  11
  -2   0 -10 15187.5 1046.34  10
  -2   0 -10 14676.3 839.313  11
  -2   0  -9 45390.6 1787.20  10
  -2   0  -8 617.161 215.808  10
  -2   0  -7 62100.6 1953.17  10
  -2   0  -7 67881.3 1891.81  14
  -2   0  -6 18057.2 914.083  10
  -2   0  -6 18628.7 853.686  14
  -2   0  -5 30627.8 1135.64  10
  -2   0  -5 30328.6 741.707  15
  -2   0  -5 29323.1 1039.67  14
  -2   0  -4 68327.8 1151.43   3
  -2   0  -4 68111.7 1727.57  10
  -2   0  -4 69430.8 1297.92   8
  -2   0  -4 65599.9 1618.30  14
  -2   0  -3 8371.67 255.021   8
  -2   0  -3 8929.69 353.424   9
  -2   0  -3 8301.56 437.383  12
  -2   0  -3 8900.92 466.042  14
  -2   0  -2 31519.1 811.579   9
  -2   0  -2 32962.9 905.921  14
  -2   0  -1 158299. 2754.36   9
  -2   0  -1 159161. 2743.42   1
  -2   0  -1 156696. 2686.68   5
  -2   0  -1 159243. 2711.84   4
  -2   0  -1 162389. 2634.05  17
  -2   0  -1 162699. 2637.35  16
  -2   0  -1 162787. 2792.21  14
  -2   0   0 20975.9 656.798   1
  -2   0   0 22335.1 650.002   5
  -2   0   0 22786.9 626.810   4
  -2   0   0 22030.9 715.139   9
  -2   0   0 23097.9 706.752  14
  -2   0   1 49242.6 1237.32   9
  -2   0   1 52680.1 1083.15   4
  -2   0   1 51132.4 989.459   2
  -2   0   1 49640.9 1160.33   1
  -2   0   1 47929.5 1183.65  15
  -2   0   1 49245.0 1181.74  14
  -2   0   2 2292.59 247.040   9
  -2   0   2 2912.49 215.084   2
  -2   0   2 2560.37 257.517  15
  -2   0   2 2867.24 205.118  13
  -2   0   2 2438.36 235.849  14
  -2   0   3 44275.4 1242.06   9
  -2   0   3 42817.1 1248.23  15
  -2   0   3 44515.9 1020.21  13
  -2   0   4 57418.3 1516.10   9
  -2   0   4 55343.6 1560.44  15
  -2   0   4 57762.8 1125.17  19
  -2   0   4 56387.4 1257.73  13
  -2   0   5 4078.57 373.024   9
  -2   0   5 4022.36 195.504  19
  -2   0   5 4184.25 412.802  15
  -2   0   5 3988.73 291.737  13
  -2   0   6 60171.3 1689.66   9
  -2   0   6 63091.9 1853.04  15
  -2   0   6 61812.9 1018.17  19
  -2   0   6 62277.7 1681.32   6
  -2   0   7 11754.1 699.928   9
  -2   0   7 11300.3 766.310  15
  -2   0   7 11642.1 700.952   6
  -2   0   8 11032.8 706.661   9
  -2   0   8 9841.06 749.458  15
  -2   0   8 10163.2 706.037   6
  -2   0   9 52695.0 1721.61   9
  -2   0   9 56359.9 1888.28   6
  -2   0   9 54766.1 1969.56  15
  -2   0  10 3973.24 493.686   6
  -2   0  10 3356.81 421.634   9
  -2   0  10 3565.50 505.946  15
  -2   0  11 39411.7 1550.71   9
  -2   0  11 40456.3 1819.85  15
  -2   0  11 43150.7 1791.46   6
  -2   0  12 11739.1 835.966   9
  -2   0  12 10343.9 941.886  15
  -2   0  12 13138.9 1017.24   6
  -2   0  13 9414.67 932.777  15
  -2   0  13 11246.3 1002.79   6
  -2   0  14 14674.0 1220.77  15
  -2   0  14 15546.2 1236.79   6
  -2   0  15 396.121 237.169   6
  -2   0  16 14087.4 1279.20   6
  -2   1 -17 316.177 312.733  10
  -2   1 -16 12965.0 1269.74  10
  -2   1 -15 9304.57 1039.31  10
  -2   1 -14 10350.5 1046.39  10
  -2   1 -13 33748.2 1828.04  10
  -2   1 -13 32826.9 1387.49  11
  -2   1 -12 4246.61 624.644  10
  -2   1 -12 3845.37 441.424  11
  -2   1 -11 36603.0 1740.15  10
  -2   1 -11 36443.1 1347.71  11
  -2   1 -10 33745.6 1579.03  10
  -2   1 -10 31687.3 1197.85  11
  -2   1  -9 8950.91 757.558  10
  -2   1  -9 8537.28 558.302  11
  -2   1  -8 72807.1 2233.92  10
  -2   1  -7 13498.6 702.179   2
  -2   1  -7 14030.8 844.621  10
  -2   1  -7 12752.2 693.301  14
  -2   1  -6 65687.3 1637.95   2
  -2   1  -6 64116.8 1885.72  10
  -2   1  -6 63770.9 1658.36  14
  -2   1  -6 68674.2 1261.37  15
  -2   1  -5 96036.7 1980.94   2
  -2   1  -5 92888.4 2259.30  10
  -2   1  -5 95568.3 1531.91  15
  -2   1  -5 92656.9 2016.02  14
  -2   1  -4 3297.62 139.443   3
  -2   1  -4 3608.48 261.609   2
  -2   1  -4 3267.78 199.724   8
  -2   1  -4 3079.68 328.141  10
  -2   1  -4 3208.71 169.301   9
  -2   1  -4 3031.85 267.037  14
  -2   1  -3 82454.1 1502.69   9
  -2   1  -3 82601.2 1436.92   3
  -2   1  -3 86684.7 1563.00   2
  -2   1  -3 82301.5 1484.39  16
  -2   1  -3 82153.7 1486.00  17
  -2   1  -3 82173.9 1534.56  11
  -2   1  -3 80805.3 1661.20  14
  -2   1  -2 136204. 2320.84   9
  -2   1  -2 131638. 2316.27   6
  -2   1  -2 135907. 2156.79   2
  -2   1  -2 133782. 2160.89  16
  -2   1  -2 132874. 2159.20  17
  -2   1  -2 132710. 2245.37  11
  -2   1  -2 131398. 2342.85  14
  -2   1  -1 317001. 4596.30   8
  -2   1  -1 319918. 4752.63   6
  -2   1  -1 311329. 4933.79   9
  -2   1  -1 313652. 4699.73  17
  -2   1  -1 311211. 4702.47  15
  -2   1  -1 311770. 4889.35  14
  -2   1   0 52625.7 1021.83   6
  -2   1   0 51612.0 1051.66   8
  -2   1   0 51389.4 1245.67   9
  -2   1   0 51988.6 1013.34   4
  -2   1   0 52755.4 1068.46  17
  -2   1   0 52558.7 1127.04  15
  -2   1   0 52847.0 1188.39  12
  -2   1   0 52061.8 1183.98  14
  -2   1   1 324.900 62.9071   4
  -2   1   1 298.818 91.2650   8
  -2   1   1 217.537 91.4916   9
  -2   1   1 253.185 106.109  14
  -2   1   1 448.405 115.211  15
  -2   1   2 136760. 2577.86   8
  -2   1   2 134196. 2660.21   9
  -2   1   2 140990. 2254.31   4
  -2   1   2 136744. 2352.32  18
  -2   1   2 135756. 2612.52  15
  -2   1   2 136858. 2506.35  13
  -2   1   3 42917.3 1245.80   8
  -2   1   3 41289.0 1240.98   9
  -2   1   3 41768.2 1239.58  15
  -2   1   3 45198.0 938.786  18
  -2   1   3 42458.8 1128.10  13
  -2   1   4 30246.9 1095.32   8
  -2   1   4 31802.8 1095.21   9
  -2   1   4 32026.3 701.021  18
  -2   1   4 30465.6 1103.89  15
  -2   1   4 31072.9 814.200  19
  -2   1   4 31754.0 973.397  13
  -2   1   5 79207.7 2095.31   8
  -2   1   5 85045.5 2049.94   9
  -2   1   5 82615.3 2103.44  15
  -2   1   5 81564.7 1526.49  19
  -2   1   5 78815.8 1325.54  18
  -2   1   5 80558.1 1845.03  13
  -2   1   6 1139.61 266.297   8
  -2   1   6 1507.79 258.737   9
  -2   1   6 1088.17 121.751  19
  -2   1   6 1243.06 245.525  15
  -2   1   7 63756.4 1844.43   9
  -2   1   7 60813.6 1999.59   8
  -2   1   7 62624.6 1973.03  15
  -2   1   8 27226.1 1172.34   9
  -2   1   8 28875.3 1376.17   8
  -2   1   8 26962.0 1291.73  15
  -2   1   9 6710.63 584.603   9
  -2   1   9 7662.22 705.534  15
  -2   1  10 41433.4 1586.57   9
  -2   1  10 43779.5 1837.41  15
  -2   1  11 2745.00 456.949   6
  -2   1  11 3446.64 449.952   9
  -2   1  11 3979.02 574.245  15
  -2   1  12 19688.1 1128.85   9
  -2   1  12 22734.3 1363.25   6
  -2   1  12 23284.3 1428.70  15
  -2   1  13 16491.3 1210.78   6
  -2   1  13 13910.2 1158.71  15
  -2   1  14 852.809 306.461   6
  -2   1  14 1664.38 467.646  15
  -2   1  15 28628.9 1760.48   6
  -2   1  15 23718.3 1651.59  15
  -2   1  16 639.639 319.794   6
  -2   1  16 1022.23 391.394  15
  -2   1  17 6510.91 947.868  15
  -2   2 -17 11411.2 1259.38  10
  -2   2 -16 2024.08 541.786  10
  -2   2 -15 10497.9 1096.70  10
  -2   2 -14 22004.2 1525.49  10
  -2   2 -13 179.675 254.666  10
  -2   2 -12 49933.7 2159.58  10
  -2   2 -11 1232.51 328.176  10
  -2   2 -11 1339.90 233.473  11
  -2   2 -10 13703.5 888.230   2
  -2   2 -10 13859.0 997.704  10
  -2   2 -10 13693.5 681.973  11
  -2   2  -9 66407.4 1996.82   2
  -2   2  -9 67165.8 2217.23  10
  -2   2  -9 62374.3 1582.84  11
  -2   2  -8 650.021 195.751   2
  -2   2  -8 519.560 201.765  10
  -2   2  -8 508.117 126.976  11
  -2   2  -7 71554.1 1870.74   2
  -2   2  -7 66628.0 2032.47  10
  -2   2  -7 68585.6 1335.83  15
  -2   2  -6 51704.9 1442.48   2
  -2   2  -6 48929.4 1595.48  10
  -2   2  -6 48057.5 1266.98  14
  -2   2  -6 50206.5 950.612  15
  -2   2  -5 10252.8 639.303  10
  -2   2  -5 11237.4 360.060   9
  -2   2  -5 11537.3 570.615   2
  -2   2  -5 10911.2 353.410   3
  -2   2  -5 10871.3 410.642  17
  -2   2  -5 11034.6 404.078  16
  -2   2  -5 10795.8 484.123  14
  -2   2  -5 11027.9 395.155  11
  -2   2  -4 106475. 1874.52   9
  -2   2  -4 104496. 2343.43  10
  -2   2  -4 107546. 2108.75   2
  -2   2  -4 103067. 1845.52   3
  -2   2  -4 103994. 1746.53  17
  -2   2  -4 108709. 1746.28  16
  -2   2  -4 103786. 1788.66  11
  -2   2  -4 100338. 1940.56  14
  -2   2  -3 5924.74 317.708   9
  -2   2  -3 5539.31 300.829   3
  -2   2  -3 6105.51 345.302   2
  -2   2  -3 5737.53 200.756  17
  -2   2  -3 5964.06 202.325  16
  -2   2  -3 5990.29 255.607  11
  -2   2  -3 5450.04 292.115  14
  -2   2  -2 125403. 2109.43   8
  -2   2  -2 121716. 2183.47   7
  -2   2  -2 122092. 2296.28   9
  -2   2  -2 126205. 1923.21  17
  -2   2  -2 124033. 2001.96  15
  -2   2  -2 122795. 2417.55  12
  -2   2  -2 127707. 2092.29  11
  -2   2  -2 123942. 2166.96  14
  -2   2  -1 97112.1 1999.02   1
  -2   2  -1 96359.8 1765.62   8
  -2   2  -1 96179.3 1969.14   9
  -2   2  -1 101348. 1967.66  12
  -2   2  -1 94092.1 1736.16  15
  -2   2  -1 98797.9 1817.47  14
  -2   2   0 156.804 40.5754   4
  -2   2   0 215.031 87.9985   1
  -2   2   0 163.171 77.1546   8
  -2   2   0 209.291 111.879   9
  -2   2   0 186.780 85.1220  14
  -2   2   0 43.5719 56.4524  15
  -2   2   0 137.971 73.4873  12
  -2   2   1 95910.3 1953.15   8
  -2   2   1 94762.5 2099.15   9
  -2   2   1 99623.3 2023.50   1
  -2   2   1 97793.5 1983.85  15
  -2   2   1 100173. 1891.36  12
  -2   2   2 18986.8 750.339   8
  -2   2   2 19607.1 805.962   9
  -2   2   2 19029.8 757.802  15
  -2   2   2 17981.0 732.329  13
  -2   2   3 49958.5 1436.11   8
  -2   2   3 52804.9 1495.53   9
  -2   2   3 51844.1 1457.33  15
  -2   2   3 53163.0 1414.46  13
  -2   2   4 86433.5 2162.75   8
  -2   2   4 87153.3 2152.68   9
  -2   2   4 88439.2 2150.68  15
  -2   2   4 89908.3 2056.16  13
  -2   2   5 10157.2 676.904   8
  -2   2   5 9418.44 622.084   9
  -2   2   5 10280.1 671.812  15
  -2   2   6 59278.7 1867.81   8
  -2   2   6 57369.0 1742.42   9
  -2   2   6 57560.6 1182.38  18
  -2   2   6 56495.1 1812.42  15
  -2   2   7 18360.9 1045.34   8
  -2   2   7 21040.0 1021.30   9
  -2   2   7 20460.2 536.808  18
  -2   2   7 21131.1 1088.46  15
  -2   2   8 10770.3 834.356   8
  -2   2   8 10512.7 733.289   9
  -2   2   8 10370.1 796.901  15
  -2   2   9 28627.4 1474.07   8
  -2   2   9 30343.0 1336.29   9
  -2   2   9 32123.4 1509.68  15
  -2   2  10-57.0621 205.594   8
  -2   2  10-90.6115 164.210   9
  -2   2  10 121.267 153.451  15
  -2   2  11 27834.2 1359.78   9
  -2   2  11 26198.4 1548.25   8
  -2   2  11 25549.7 1475.33  15
  -2   2  12 12935.6 944.926   9
  -2   2  12 13283.5 1095.94  15
  -2   2  13 2456.15 480.601   6
  -2   2  13 2408.01 506.840  15
  -2   2  14 14546.3 1210.62   6
  -2   2  14 16315.9 1329.40  15
  -2   2  15 1145.82 371.790   6
  -2   2  15 927.618 398.897  15
  -2   2  16 8248.46 996.376   6
  -2   2  16 6043.88 902.378  15
  -2   3 -17 194.567 247.895  10
  -2   3 -16 7116.36 931.680  10
  -2   3 -15 6319.97 872.590  10
  -2   3 -14 2100.80 489.028  10
  -2   3 -13 20928.1 1417.48  10
  -2   3 -12 246.203 226.193  10
  -2   3 -11 9146.37 794.994   2
  -2   3 -11 9183.37 843.963  10
  -2   3 -10 32174.1 1440.96   2
  -2   3 -10 30753.5 1510.20  10
  -2   3  -9 4750.15 504.320   2
  -2   3  -9 5040.64 572.829  10
  -2   3  -9 5228.03 323.091  11
  -2   3  -8 46256.5 1587.01   2
  -2   3  -8 45483.5 1697.86  10
  -2   3  -8 45410.3 1042.43  11
  -2   3  -7 2923.18 385.503  10
  -2   3  -7 2960.59 189.338   9
  -2   3  -7 3520.64 189.707   9
  -2   3  -7 2988.24 362.903   2
  -2   3  -7 3445.65 223.798  15
  -2   3  -7 3177.64 191.686  11
  -2   3  -7 3235.10 201.003  11
  -2   3  -6 39740.6 908.612   9
  -2   3  -6 36772.0 1359.45  10
  -2   3  -6 38038.4 1272.90   2
  -2   3  -6 35286.2 836.099  17
  -2   3  -6 37111.2 836.475  16
  -2   3  -6 36949.1 833.164  15
  -2   3  -6 37080.2 744.258  11
  -2   3  -6 36946.3 768.870  11
  -2   3  -5 36702.4 1292.10  10
  -2   3  -5 38634.9 983.640   9
  -2   3  -5 39247.2 1228.28   2
  -2   3  -5 38808.4 724.383  16
  -2   3  -5 37893.4 828.905  15
  -2   3  -5 38381.8 725.262  17
  -2   3  -5 38559.7 717.059  11
  -2   3  -5 37865.2 865.738  14
  -2   3  -4 1407.53 204.817   2
  -2   3  -4 1340.79 171.438   9
  -2   3  -4 1535.55 240.646  10
  -2   3  -4 1112.47 111.714  15
  -2   3  -4 1450.38 129.352  14
  -2   3  -4 1361.54 95.6135  11
  -2   3  -3 53402.1 1323.64   9
  -2   3  -3 51891.8 1073.96  15
  -2   3  -3 52548.6 1061.92  14
  -2   3  -3 54260.3 998.949  11
  -2   3  -2 43928.4 1245.24   1
  -2   3  -2 39791.1 1164.85   9
  -2   3  -2 41893.2 1076.15   8
  -2   3  -2 42055.9 924.202   7
  -2   3  -2 41713.9 1202.27  12
  -2   3  -2 41481.6 928.992  14
  -2   3  -2 41584.3 975.189  15
  -2   3  -2 42459.0 909.850  11
  -2   3  -1 25080.5 868.684   1
  -2   3  -1 23853.6 777.467   8
  -2   3  -1 24193.4 883.629   9
  -2   3  -1 25067.2 825.905  12
  -2   3  -1 23138.6 689.434  14
  -2   3  -1 22408.5 713.588  15
  -2   3   0 55171.9 947.470   4
  -2   3   0 55895.9 1407.95   1
  -2   3   0 54305.7 1359.87   8
  -2   3   0 54176.8 1493.93   9
  -2   3   0 55492.5 1299.21  12
  -2   3   0 54044.2 1327.45  15
  -2   3   1 3850.87 323.412   1
  -2   3   1 3288.96 309.201   8
  -2   3   1 3686.86 362.431   9
  -2   3   1 3857.31 327.074  15
  -2   3   1 4164.28 282.038  12
  -2   3   2 58046.1 1479.78   1
  -2   3   2 55212.0 1524.56   8
  -2   3   2 55423.1 1606.85   9
  -2   3   2 58322.1 1544.24  15
  -2   3   3 48526.9 1476.89   8
  -2   3   3 47608.4 1516.14   9
  -2   3   3 49114.4 1470.52  15
  -2   3   4 7082.19 554.433   8
  -2   3   4 7097.10 563.081   9
  -2   3   4 7443.98 554.340  15
  -2   3   5 43547.8 1540.36   8
  -2   3   5 43154.2 1514.80   9
  -2   3   5 45934.6 1560.84  15
  -2   3   5 43015.6 1457.58  13
  -2   3   6 8619.06 683.989   8
  -2   3   6 7552.82 618.146   9
  -2   3   6 8793.57 677.180  15
  -2   3   6 7800.24 603.073  13
  -2   3   7 26395.9 1306.09   8
  -2   3   7 26093.0 1219.23   9
  -2   3   7 26260.7 1273.98  15
  -2   3   8 19470.0 1169.75   8
  -2   3   8 18090.8 1040.69   9
  -2   3   8 20747.2 1176.07  15
  -2   3   9 1189.26 321.150   8
  -2   3   9 1525.03 312.129   9
  -2   3   9 700.252 258.884  15
  -2   3  10 35509.8 1759.84   8
  -2   3  10 33221.9 1520.57   9
  -2   3  10 32408.4 1651.53  15
  -2   3  11 6095.74 757.150   8
  -2   3  11 6072.63 647.864   9
  -2   3  11 5725.32 705.202  15
  -2   3  12 7361.98 869.275   8
  -2   3  12 6923.70 720.503   9
  -2   3  12 6885.76 815.408  15
  -2   3  13 14130.2 1059.24   9
  -2   3  13 15345.3 1319.54   8
  -2   3  13 14615.0 1224.72  15
  -2   3  14-368.857 282.156  15
  -2   3  15 13873.2 1256.28   6
  -2   3  15 11484.4 1180.46  15
  -2   3  16 3731.54 689.801   6
  -2   3  16 2748.60 624.144  15
  -2   4 -16 2915.20 602.915  10
  -2   4 -15 2734.73 559.592  10
  -2   4 -14 11191.9 1077.37  10
  -2   4 -13 915.761 339.287  10
  -2   4 -13 543.037 233.173   2
  -2   4 -12 10502.9 959.140  10
  -2   4 -12 10069.1 905.708   2
  -2   4 -11 6745.79 723.413  10
  -2   4 -11 6477.60 686.085   2
  -2   4 -10 5354.58 620.737  10
  -2   4 -10 6627.68 662.958   2
  -2   4  -9 34242.8 1527.53  10
  -2   4  -9 34479.1 1483.77   2
  -2   4  -8 16.1018 148.504  10
  -2   4  -8 212.385 77.4921  17
  -2   4  -8 242.912 156.890   2
  -2   4  -7 31628.7 1328.95  10
  -2   4  -7 33920.2 940.400   9
  -2   4  -7 32309.5 692.411  17
  -2   4  -7 35225.7 1361.74   2
  -2   4  -6 20911.1 982.560   2
  -2   4  -6 19960.3 981.052  10
  -2   4  -5 7033.16 528.909   2
  -2   4  -5 7254.03 544.670  10
  -2   4  -5 6075.73 326.583  15
  -2   4  -4 54626.9 1579.21  10
  -2   4  -4 55933.1 1242.74  15
  -2   4  -3 192.600 74.8325  15
  -2   4  -3 142.748 41.8408  14
  -2   4  -2 61046.6 1347.24   4
  -2   4  -2 58708.3 1579.63   1
  -2   4  -2 59852.8 1531.17   8
  -2   4  -2 58030.4 1108.38   7
  -2   4  -2 60669.7 1647.69  13
  -2   4  -2 60248.4 1397.32  15
  -2   4  -2 59796.8 1550.43  12
  -2   4  -2 56761.9 1205.12  11
  -2   4  -2 58516.5 1190.79  14
  -2   4  -1 68259.5 1693.37   1
  -2   4  -1 68958.5 1347.87   4
  -2   4  -1 69929.1 1706.88   8
  -2   4  -1 69882.8 1813.07  13
  -2   4  -1 68060.2 1617.85  12
  -2   4  -1 67126.9 1432.34  14
  -2   4  -1 66039.7 1583.27  15
  -2   4   0 6459.07 240.614   4
  -2   4   0 6639.82 446.935   1
  -2   4   0 6268.75 459.175   8
  -2   4   0 6477.76 494.651  13
  -2   4   0 6812.19 449.145  15
  -2   4   0 6843.84 399.645  12
  -2   4   1 67916.1 1655.99   1
  -2   4   1 62376.1 1714.07   8
  -2   4   1 63766.7 1847.09   9
  -2   4   1 64404.3 1690.75  15
  -2   4   1 66423.0 1446.06  12
  -2   4   2 18137.9 773.257   1
  -2   4   2 17111.1 840.370   8
  -2   4   2 17834.1 913.261   9
  -2   4   2 15610.0 793.234  15
  -2   4   3 32102.8 1245.87   8
  -2   4   3 33072.3 1310.39   9
  -2   4   3 32592.2 1243.59  15
  -2   4   4 67493.1 2030.42   9
  -2   4   4 68017.5 2012.11   8
  -2   4   4 69976.2 2016.58  15
  -2   4   4 65006.7 1947.75  13
  -2   4   5 1047.85 238.408   8
  -2   4   5 799.072 223.653   9
  -2   4   5 464.450 177.835  15
  -2   4   5 664.020 218.198  13
  -2   4   6 52267.2 1873.83   8
  -2   4   6 54815.7 1887.63   9
  -2   4   6 48715.7 1751.79  13
  -2   4   6 53708.4 1876.25  15
  -2   4   7 31360.8 1477.09   8
  -2   4   7 28778.2 1368.77   9
  -2   4   7 30381.3 1438.24  15
  -2   4   8 7683.06 761.664   8
  -2   4   8 7129.62 682.076   9
  -2   4   8 8474.55 773.906  15
  -2   4   9 38587.3 1823.47   8
  -2   4   9 37805.9 1675.14   9
  -2   4   9 37406.9 1765.79  15
  -2   4  10 302.336 215.554   8
  -2   4  10 130.023 141.243   9
  -2   4  10 64.7125 199.706  15
  -2   4  11 21866.7 1491.94   8
  -2   4  11 24404.3 1395.58   9
  -2   4  11 26054.8 1570.13  15
  -2   4  12 14027.0 1244.46   8
  -2   4  12 13040.4 1051.04   9
  -2   4  12 13759.6 1181.23  15
  -2   4  13 4570.34 732.383   8
  -2   4  13 4261.18 628.566   9
  -2   4  13 3375.72 602.799  15
  -2   4  14 11465.2 1208.58   8
  -2   4  14 12941.3 1253.39  15
  -2   4  15 5473.94 900.473   8
  -2   4  15 2587.31 595.797  15
  -2   5 -15 11684.6 1164.71   4
  -2   5 -14 536.769 304.486   2
  -2   5 -14-89.3789 221.094   4
  -2   5 -14 53.3466 195.047  10
  -2   5 -13 15711.5 1249.53   4
  -2   5 -13 15865.3 1233.32   2
  -2   5 -13 15612.0 1220.36  10
  -2   5 -12 4840.14 653.274   2
  -2   5 -12 4953.47 663.880  10
  -2   5 -11 6224.42 707.773   2
  -2   5 -11 5894.26 675.446  10
  -2   5 -10 25413.5 1379.91   2
  -2   5 -10 24396.8 1340.36  10
  -2   5  -9 226.483 177.304   2
  -2   5  -9 149.103 136.449  10
  -2   5  -8 29649.4 1372.49   2
  -2   5  -8 27015.8 1283.98  10
  -2   5  -7 14192.0 899.083   2
  -2   5  -7 15452.6 903.994  10
  -2   5  -6 10205.9 726.878   2
  -2   5  -6 10239.6 688.505  10
  -2   5  -6 9373.32 482.089  15
  -2   5  -5 43439.4 1427.73   4
  -2   5  -5 43014.8 1526.55   2
  -2   5  -5 43177.9 1449.28  10
  -2   5  -5 43990.3 1162.17  15
  -2   5  -4-9.17438 85.2412   4
  -2   5  -4 36.6476 85.3444  10
  -2   5  -4 43.3978 101.491  13
  -2   5  -4 51.0603 69.5329  15
  -2   5  -3 59679.1 1495.26   4
  -2   5  -3 62003.0 1713.00   1
  -2   5  -3 61787.0 1695.52   8
  -2   5  -3 57995.9 1169.79   7
  -2   5  -3 59342.6 1730.21  13
  -2   5  -3 59967.8 1481.47  15
  -2   5  -3 54242.0 994.393  14
  -2   5  -3 55931.5 974.557  14
  -2   5  -2 45080.9 1161.20   4
  -2   5  -2 45278.8 1389.48   1
  -2   5  -2 43661.3 1407.68   8
  -2   5  -2 41116.0 1421.17  13
  -2   5  -2 43390.5 1270.92  15
  -2   5  -2 43728.9 1064.71  14
  -2   5  -2 44594.3 1345.49  12
  -2   5  -2 43521.2 979.035  14
  -2   5  -1 31894.9 1110.85   1
  -2   5  -1 32484.7 848.606   4
  -2   5  -1 32289.6 1191.76   8
  -2   5  -1 33225.3 1257.16  13
  -2   5  -1 32329.7 1048.80  12
  -2   5  -1 30501.3 1077.45  15
  -2   5   0 48262.6 1388.14   1
  -2   5   0 45832.7 946.820   4
  -2   5   0 42790.0 1456.29   8
  -2   5   0 47431.7 1242.09  12
  -2   5   0 46179.3 1542.58  13
  -2   5   0 45920.1 1418.21  15
  -2   5   1 432.988 119.528   1
  -2   5   1 504.203 160.176   8
  -2   5   1 351.188 170.520  13
  -2   5   1 804.565 199.196  15
  -2   5   1 430.310 106.104  12
  -2   5   2 69717.7 2016.80   8
  -2   5   2 66525.7 2011.54  13
  -2   5   2 71304.5 1996.19  15
  -2   5   3 41060.1 1525.91   8
  -2   5   3 38500.1 1545.00   9
  -2   5   3 38841.5 1462.57  15
  -2   5   3 37364.9 1466.23  13
  -2   5   4 8609.53 702.893   8
  -2   5   4 8686.17 726.211   9
  -2   5   4 8809.67 700.758  13
  -2   5   4 8361.80 678.946  15
  -2   5   5 73765.1 2354.16   9
  -2   5   5 76329.8 2366.79   8
  -2   5   5 72366.1 2271.36  13
  -2   5   5 76230.7 2333.54  15
  -2   5   6 7930.12 739.934   8
  -2   5   6 7336.90 699.253   9
  -2   5   6 7718.19 694.755  13
  -2   5   6 6338.10 647.219  15
  -2   5   7 29791.9 1522.35   8
  -2   5   7 27101.5 1413.15   9
  -2   5   7 29524.3 1480.21  15
  -2   5   8 32784.7 1662.04   8
  -2   5   8 32349.6 1580.16   9
  -2   5   8 34140.2 1658.16  15
  -2   5   9 2756.34 508.917   8
  -2   5   9 3323.49 526.116   9
  -2   5   9 3363.94 536.952  15
  -2   5  10 40703.9 2022.59   8
  -2   5  10 36970.5 1805.94   9
  -2   5  10 43445.4 2038.25  15
  -2   5  11 9300.01 988.417   8
  -2   5  11 8374.96 861.828   9
  -2   5  11 7452.74 866.038  15
  -2   5  12 7464.44 939.217   8
  -2   5  12 8354.43 882.673   9
  -2   5  12 8198.81 955.747  15
  -2   5  13 13339.6 1292.48   8
  -2   5  13 15819.6 1240.92   9
  -2   5  13 14450.1 1303.58  15
  -2   5  14 963.044 415.504   8
  -2   5  14 1076.82 400.923  15
  -2   6 -14 14375.9 1283.60   4
  -2   6 -14 17058.2 1376.31   2
  -2   6 -13 842.156 340.415   4
  -2   6 -13 684.641 343.800   2
  -2   6 -12 20989.3 1417.32   4
  -2   6 -12 19348.9 1367.59   2
  -2   6 -11 10033.9 923.093   4
  -2   6 -11 7210.76 807.919   2
  -2   6 -10 1852.99 386.762   4
  -2   6 -10 2494.21 472.847   2
  -2   6  -9 33515.5 1633.10   2
  -2   6  -9 36434.6 1641.22   4
  -2   6  -9 36027.7 1562.79  10
  -2   6  -8 5174.88 578.850   4
  -2   6  -8 4472.86 568.667   2
  -2   6  -8 4620.21 514.218  10
  -2   6  -7 15997.3 957.517   4
  -2   6  -7 14767.3 980.527   2
  -2   6  -7 16749.8 939.237  10
  -2   6  -7 14031.9 839.495  13
  -2   6  -6 34207.8 1351.06   4
  -2   6  -6 31579.6 1428.29   2
  -2   6  -6 32125.7 1289.62  10
  -2   6  -6 33381.3 1326.79  13
  -2   6  -6 33205.1 1080.36  15
  -2   6  -5 82.2763 108.260   4
  -2   6  -5-136.890 169.174   2
  -2   6  -5-160.608 116.226  10
  -2   6  -5-183.978 119.686  13
  -2   6  -5 203.069 110.292  15
  -2   6  -4 38789.2 1297.54   4
  -2   6  -4 37822.7 1400.58   1
  -2   6  -4 38853.1 1322.63  10
  -2   6  -4 37966.5 1434.16   8
  -2   6  -4 38503.5 1439.58  13
  -2   6  -4 40099.1 1255.11  15
  -2   6  -3 8155.00 512.438   4
  -2   6  -3 7407.92 559.272   1
  -2   6  -3 7950.60 617.750   8
  -2   6  -3 7358.27 599.489  13
  -2   6  -3 7818.25 532.192  15
  -2   6  -3 7151.86 553.622  12
  -2   6  -2 22425.2 807.937   4
  -2   6  -2 22258.5 966.746   1
  -2   6  -2 24618.0 1111.27   8
  -2   6  -2 21337.8 1058.09  13
  -2   6  -2 22341.5 963.046  15
  -2   6  -2 23672.3 969.434  12
  -2   6  -2 21685.0 639.884  14
  -2   6  -1 34229.3 934.943   4
  -2   6  -1 33324.0 1182.08   1
  -2   6  -1 34799.4 1358.70   8
  -2   6  -1 33044.6 1103.87  12
  -2   6  -1 31312.0 1319.16  13
  -2   6  -1 30867.9 1200.57  15
  -2   6   0 68.3907 41.6222   4
  -2   6   0 174.804 99.0110   1
  -2   6   0 35.8237 128.922   8
  -2   6   0 127.541 121.563  15
  -2   6   0 125.645 119.705  13
  -2   6   0 214.371 106.715  12
  -2   6   1 45410.0 1410.30   1
  -2   6   1 44306.7 1632.10   8
  -2   6   1 44780.8 1571.13  15
  -2   6   1 43831.1 1656.10  13
  -2   6   1 47415.3 1189.80  12
  -2   6   2 12705.7 857.428   8
  -2   6   2 11680.8 794.646  15
  -2   6   2 12027.2 841.974  13
  -2   6   3 17871.0 1052.41   8
  -2   6   3 17348.9 1007.22  15
  -2   6   3 17290.8 1036.60  13
  -2   6   4 57047.8 2049.18   8
  -2   6   4 58382.7 2128.06   9
  -2   6   4 56891.7 2035.26  13
  -2   6   4 57149.7 2007.24  15
  -2   6   5 6280.71 672.237   8
  -2   6   5 7457.47 746.270   9
  -2   6   5 7424.26 715.017  15
  -2   6   5 7787.20 729.442  13
  -2   6   6 24469.7 1374.43   8
  -2   6   6 23449.5 1356.13   9
  -2   6   6 23204.4 1320.88  15
  -2   6   6 23511.6 1327.65  13
  -2   6   7 19041.8 1264.28   8
  -2   6   7 19782.8 1273.38   9
  -2   6   7 19970.2 1268.12  15
  -2   6   8 11174.2 1002.71   8
  -2   6   8 10318.7 929.553   9
  -2   6   8 12446.1 1043.82  15
  -2   6   9 31457.4 1768.62   8
  -2   6   9 29585.1 1641.47   9
  -2   6   9 28900.7 1669.23  15
  -2   6  10 397.900 267.018   8
  -2   6  10 589.593 265.403   9
  -2   6  10 443.833 243.095  15
  -2   6  11 18260.7 1445.58   8
  -2   6  11 17408.5 1320.57   9
  -2   6  11 16405.1 1341.53  15
  -2   6  12 14852.4 1358.80   8
  -2   6  12 13844.1 1206.37   9
  -2   6  12 14261.9 1302.86  15
  -2   6  13 3278.48 675.741   8
  -2   6  13 2297.31 524.349  15
  -2   7 -13 12664.0 1168.65   4
  -2   7 -13 13920.1 1240.63   2
  -2   7 -12 1081.72 379.217   2
  -2   7 -12 1396.72 381.998   4
  -2   7 -11 10198.5 955.104   4
  -2   7 -11 9050.96 948.141   2
  -2   7 -10 23145.8 1459.18   2
  -2   7 -10 24681.0 1441.68   4
  -2   7  -9 563.356 250.081   2
  -2   7  -9 188.994 171.753   4
  -2   7  -8 28949.1 1429.04   4
  -2   7  -8 29618.6 1556.41   2
  -2   7  -7 11916.7 855.909   4
  -2   7  -7 12671.4 976.306   2
  -2   7  -7 11987.1 813.442  13
  -2   7  -6 11293.9 783.134   4
  -2   7  -6 10070.9 845.004   2
  -2   7  -6 11078.4 779.627  13
  -2   7  -5 21982.1 1043.78   4
  -2   7  -5 21367.3 1213.11   2
  -2   7  -5 21663.1 1105.77   1
  -2   7  -5 21555.7 1157.72   8
  -2   7  -5 20625.9 1088.83  13
  -2   7  -5 22094.0 964.279  15
  -2   7  -4 2337.66 314.075   4
  -2   7  -4 2421.85 344.942   1
  -2   7  -4 3179.22 433.129   8
  -2   7  -4 2241.20 364.054  13
  -2   7  -4 2797.89 347.431  15
  -2   7  -4 2883.57 389.008  12
  -2   7  -3 28791.5 1193.80   1
  -2   7  -3 30097.3 1088.12   4
  -2   7  -3 30921.3 1375.17   8
  -2   7  -3 29885.4 1198.27  15
  -2   7  -3 27555.3 1173.91  12
  -2   7  -3 27897.0 1297.22  13
  -2   7  -2 35535.5 1114.49   4
  -2   7  -2 33429.7 1267.85   1
  -2   7  -2 34690.1 1471.81   8
  -2   7  -2 34807.5 1472.49  13
  -2   7  -2 35824.9 1259.46  12
  -2   7  -2 34398.0 1338.27  15
  -2   7  -1 717.591 181.026   1
  -2   7  -1 674.618 256.772   8
  -2   7  -1 1536.33 311.806  13
  -2   7  -1 951.354 241.251  15
  -2   7  -1 766.453 174.268  12
  -2   7   0 31842.1 1178.51   1
  -2   7   0 29206.3 1383.10   8
  -2   7   0 30761.1 1417.38  13
  -2   7   0 30426.6 1000.21  12
  -2   7   0 31722.7 1345.98  15
  -2   7   1 5468.46 467.043   1
  -2   7   1 6366.86 639.420   8
  -2   7   1 6340.42 646.371  13
  -2   7   1 6498.70 615.928  15
  -2   7   2 23140.6 1258.89   8
  -2   7   2 20372.8 1139.81  15
  -2   7   2 20671.0 1201.26  13
  -2   7   3 23994.4 1321.01   8
  -2   7   3 24416.8 1287.81  15
  -2   7   3 22795.8 1292.20  13
  -2   7   4 6001.97 700.227   9
  -2   7   4 6956.65 731.721   8
  -2   7   4 5882.43 663.002  13
  -2   7   4 5713.63 645.381  15
  -2   7   5 17708.7 1197.11   8
  -2   7   5 16350.9 1180.27   9
  -2   7   5 17410.6 1176.83  13
  -2   7   5 18509.3 1198.10  15
  -2   7   6 12840.6 1049.54   8
  -2   7   6 11687.4 1014.84   9
  -2   7   6 11737.1 989.534  15
  -2   7   6 10705.2 945.288  13
  -2   7   7 15949.4 1218.12   8
  -2   7   7 12438.7 1081.69   9
  -2   7   7 13941.4 1120.84  15
  -2   7   8 16222.0 1272.97   8
  -2   7   8 15703.9 1232.35   9
  -2   7   8 17401.7 1290.17  15
  -2   7   9 1847.00 463.724   8
  -2   7   9 1998.05 477.450   9
  -2   7   9 2390.13 516.044  15
  -2   7  10 22470.1 1615.50   8
  -2   7  10 24897.7 1629.32   9
  -2   7  10 24634.8 1666.18  15
  -2   7  11 5678.22 855.623   8
  -2   7  11 5832.81 795.966   9
  -2   7  11 6579.50 907.449  15
  -2   7  12 5744.54 876.058   8
  -2   7  12 5759.03 824.057   9
  -2   7  12 6262.43 900.762  15
  -2   7  13 12492.0 1222.49   9
  -2   8 -12 9058.57 981.055   4
  -2   8 -12 8958.14 1025.69   2
  -2   8 -11 9135.26 999.209   2
  -2   8 -11 10687.7 1024.32   4
  -2   8 -10 2147.77 469.243   2
  -2   8 -10 2163.84 455.270   4
  -2   8  -9 20996.3 1427.03   2
  -2   8  -9 19241.4 1252.18   4
  -2   8  -8 1895.26 429.194   2
  -2   8  -8 2173.75 407.078   4
  -2   8  -7 11102.7 987.685   2
  -2   8  -7 12929.2 944.337   1
  -2   8  -7 13260.2 932.100   4
  -2   8  -6 10986.6 833.766   1
  -2   8  -6 11301.9 960.553   2
  -2   8  -6 10935.5 803.956   4
  -2   8  -6 12333.7 954.573   8
  -2   8  -6 11196.4 840.287  13
  -2   8  -5 243.977 174.271   1
  -2   8  -5 434.754 252.460   2
  -2   8  -5 398.624 207.948   8
  -2   8  -5 94.9525 146.170  13
  -2   8  -5 270.382 177.183  12
  -2   8  -4 43462.7 1596.42   1
  -2   8  -4 45445.6 1845.87   8
  -2   8  -4 40595.7 1577.81  12
  -2   8  -4 40633.8 1686.99  13
  -2   8  -3 6157.71 549.461   1
  -2   8  -3 6741.94 691.360   8
  -2   8  -3 7464.58 632.336  15
  -2   8  -3 6436.88 558.497  12
  -2   8  -3 6702.89 665.589  13
  -2   8  -2 8595.95 636.531   1
  -2   8  -2 10004.6 837.797   8
  -2   8  -2 10887.5 785.136  15
  -2   8  -2 11323.3 872.835  13
  -2   8  -1 29554.6 1184.00   1
  -2   8  -1 31953.4 1534.23   8
  -2   8  -1 27354.5 1415.03  13
  -2   8  -1 29810.1 1373.60  15
  -2   8   0 1609.31 376.716   8
  -2   8   0 2046.21 399.631  13
  -2   8   0 2036.00 364.495  15
  -2   8   1 28723.0 1486.03   8
  -2   8   1 24947.3 1318.56  15
  -2   8   1 23286.1 1343.73  13
  -2   8   2 26204.6 1453.23   8
  -2   8   2 24821.1 1348.59  15
  -2   8   2 22731.4 1355.11  13
  -2   8   3 1088.29 334.266   8
  -2   8   3 1103.47 338.013  13
  -2   8   3 1729.28 385.256  15
  -2   8   4 35731.4 1796.90   8
  -2   8   4 33640.9 1805.21   9
  -2   8   4 34687.8 1759.94  13
  -2   8   4 38690.3 1805.66  15
  -2   8   5 6000.60 737.848   8
  -2   8   5 5178.84 722.472   9
  -2   8   5 4992.38 667.846  15
  -2   8   5 4862.71 665.821  13
  -2   8   6 12349.1 1106.72   8
  -2   8   6 12343.7 1105.59   9
  -2   8   6 9827.36 961.848  15
  -2   8   7 20766.0 1475.08   8
  -2   8   7 17631.5 1374.16   9
  -2   8   7 20500.7 1426.93  15
  -2   8   8 854.618 328.434   9
  -2   8   8 780.380 359.827  15
  -2   8   9 17785.4 1448.13   8
  -2   8   9 15412.3 1328.42   9
  -2   8   9 19669.9 1490.08  15
  -2   8  10 2526.65 603.674   8
  -2   8  10 3117.23 647.407   9
  -2   8  10 2294.26 549.139  15
  -2   8  11 7157.91 991.309   8
  -2   8  11 5466.04 822.551   9
  -2   8  11 5518.32 855.982  15
  -2   8  12 8897.89 1078.84   9
  -2   9 -10 18193.3 1446.47   2
  -2   9  -9 566.680 255.024   2
  -2   9  -8 13973.1 1193.79   2
  -2   9  -7 15407.6 1223.65   2
  -2   9  -7 14356.5 1130.00   8
  -2   9  -6 1380.19 407.556   2
  -2   9  -6 1887.06 405.136   8
  -2   9  -5 23552.4 1487.42   2
  -2   9  -5 27624.1 1528.91   8
  -2   9  -4 750.539 283.681   8
  -2   9  -4 770.850 264.831  13
  -2   9  -3 17069.5 1197.13   8
  -2   9  -3 17509.1 1162.03  13
  -2   9  -2 16375.0 1162.67   8
  -2   9  -2 14743.2 999.845  15
  -2   9  -2 15404.7 1105.52  13
  -2   9  -1 753.344 280.144   8
  -2   9  -1 418.775 220.740  15
  -2   9  -1 628.788 267.909  13
  -2   9   0 22903.8 1421.09   8
  -2   9   0 23492.9 1420.93  13
  -2   9   0 25034.5 1379.70  15
  -2   9   1 5972.84 721.243   8
  -2   9   1 4147.33 612.130  13
  -2   9   1 4451.70 610.167  15
  -2   9   2 13700.3 1126.72   8
  -2   9   2 12813.5 1069.82  13
  -2   9   2 12380.8 1009.18  15
  -2   9   3 22100.8 1524.96   9
  -2   9   3 23514.8 1499.25   8
  -2   9   3 21180.8 1368.27  15
  -2   9   3 22514.8 1455.73  13
  -2   9   4 179.688 214.691   8
  -2   9   4 180.440 257.840   9
  -2   9   4 335.075 243.433  15
  -2   9   4 424.920 248.650  13
  -2   9   5 22202.6 1528.71   8
  -2   9   5 21897.6 1562.21   9
  -2   9   5 20514.8 1429.93  15
  -2   9   6 14106.7 1239.73   8
  -2   9   6 12484.6 1199.58   9
  -2   9   6 15292.0 1266.21  15
  -2   9   7 3786.78 708.023   8
  -2   9   7 3219.76 652.697   9
  -2   9   7 2105.38 496.251  15
  -2   9   8 18198.5 1500.34   8
  -2   9   8 18208.9 1497.32   9
  -2   9   8 18279.7 1473.74  15
  -2   9   9 771.324 353.877   8
  -2   9   9 946.527 391.076   9
  -2   9   9 1077.21 382.112  15
  -2   9  10 10300.5 1179.01   9
  -2  10  -7 10225.0 1074.06   2
  -2  10  -6 15701.4 1308.33   2
  -2  10  -6 14840.8 1203.80   8
  -2  10  -5 16.2417 201.822   2
  -2  10  -5 53.9858 206.809   8
  -2  10  -4 28451.6 1660.25   8
  -2  10  -3 6983.85 814.653   8
  -2  10  -3 7469.95 805.009  13
  -2  10  -2 5157.15 703.362   8
  -2  10  -2 4131.61 615.520  13
  -2  10  -1 24354.3 1552.30   8
  -2  10  -1 23351.0 1474.14  13
  -2  10  -1 22334.2 1357.22  15
  -2  10   0-216.618 223.258  13
  -2  10   0 61.2474 176.399  15
  -2  10   1 21392.1 1481.34   8
  -2  10   1 20342.5 1349.62  15
  -2  10   1 20151.9 1413.92  13
  -2  10   2 9070.02 990.307   8
  -2  10   2 6613.05 797.533  15
  -2  10   2 8845.73 951.667  13
  -2  10   3 4033.49 688.636   8
  -2  10   3 4556.05 741.173   9
  -2  10   3 4867.32 710.121  15
  -2  10   3 3899.71 661.117  13
  -2  10   4 23454.5 1639.49   8
  -2  10   4 22158.9 1655.23   9
  -2  10   4 23604.9 1585.82  15
  -2  10   5 217.052 332.847   8
  -2  10   5 363.343 350.244   9
  -2  10   5-23.6754 268.953  15
  -2  10   6 9273.55 1081.09   8
  -2  10   6 6373.65 931.232   9
  -2  10   6 8682.68 1006.90  15
  -2  10   7 10467.1 1175.83   8
  -2  10   7 7889.10 1035.88   9
  -2  10   7 8885.30 1036.09  15
  -2  11  -4 2390.18 531.625   8
  -2  11  -3 15656.0 1322.30   8
  -2  11  -2 15168.7 1307.65   8
  -2  11  -1 800.139 299.975   8
  -2  11  -1 800.620 307.334  13
  -2  11   0 27863.8 1785.83   8
  -2  11   0 24137.8 1614.02  13
  -2  11   1 5453.05 810.544   8
  -2  11   1 5330.66 843.229   9
  -2  11   1 4141.67 676.382  15
  -2  11   1 5933.85 808.008  13
  -2  11   2 12016.2 1224.12   8
  -2  11   2 14747.6 1392.12   9
  -2  11   2 11719.5 1130.76  15
  -2  11   3 19034.4 1546.59   8
  -2  11   3 17903.7 1418.90  15
  -2  11   4-425.956 308.399   8
  -2  11   4 602.896 343.066  15
  -2  11   5 12469.8 1246.92  15
  -1 -11  -7 5660.85 845.938  19
  -1 -11  -6 6734.88 934.183  19
  -1 -11  -5 17370.8 1498.21   3
  -1 -11  -5 14077.4 1334.15  19
  -1 -11  -4 116.204 266.359   3
  -1 -11  -4 163.135 215.069  19
  -1 -11  -3 15503.6 1401.05   3
  -1 -11  -3 15732.8 1398.31  19
  -1 -11  -2 6574.84 908.589   3
  -1 -11  -2 6855.40 932.964  19
  -1 -11  -1 3430.92 662.574   3
  -1 -11  -1 1977.87 549.085  19
  -1 -11   0 14760.2 1349.07   3
  -1 -11   0 14049.8 1308.75  19
  -1 -11   1 296.690 288.286   3
  -1 -11   1 663.572 346.531  19
  -1 -11   2 10451.5 1129.90   3
  -1 -11   2 13863.8 1281.30  19
  -1 -11   3 9653.59 1085.60   3
  -1 -11   3 7618.72 960.076  19
  -1 -11   4 3177.51 655.926   3
  -1 -11   4 1899.71 515.781  19
  -1 -11   5 10156.4 1108.71   3
  -1 -11   5 11251.3 1158.03  19
  -1 -11   6 860.044 401.315   3
  -1 -11   6 1562.82 461.812  19
  -1 -10 -10 1105.39 386.665  19
  -1 -10 -10 557.578 323.870  11
  -1 -10  -9 12902.4 1201.61  19
  -1 -10  -9 14004.4 1254.28  11
  -1 -10  -8 650.034 331.517   3
  -1 -10  -8 335.316 297.399  19
  -1 -10  -8 555.522 308.881  11
  -1 -10  -7 13919.1 1272.84   3
  -1 -10  -7 13402.5 1225.55  19
  -1 -10  -7 11182.0 1047.57  11
  -1 -10  -6 12889.2 1215.45   3
  -1 -10  -6 12532.3 1167.12  19
  -1 -10  -6 11635.2 1028.38  11
  -1 -10  -5 375.958 299.703  19
  -1 -10  -5 911.688 321.226  11
  -1 -10  -4 21019.9 1538.49   3
  -1 -10  -4 21250.5 1521.02  19
  -1 -10  -3 5817.46 793.987   3
  -1 -10  -3 6566.62 842.287  19
  -1 -10  -2 12168.9 1146.28   3
  -1 -10  -2 11221.7 1090.98  19
  -1 -10  -1 20677.7 1502.73   3
  -1 -10  -1 20150.6 1465.77  19
  -1 -10   0 84.5477 219.719   3
  -1 -10   0-113.965 220.091  19
  -1 -10   1 29452.1 1774.66   3
  -1 -10   1 24587.3 1615.60  19
  -1 -10   2 12843.8 1169.79   3
  -1 -10   2 11872.4 1115.89  19
  -1 -10   3 5800.43 786.794   3
  -1 -10   3 5590.97 779.055  19
  -1 -10   4 16153.9 1306.43   3
  -1 -10   4 15152.7 1252.53  19
  -1 -10   5 82.9487 238.883   3
  -1 -10   5 310.674 201.479  19
  -1 -10   6 17364.8 1350.99   3
  -1 -10   6 15504.1 1274.42  19
  -1 -10   7 4291.48 675.406   3
  -1 -10   7 5353.13 757.777  19
  -1 -10   8 952.383 403.431   6
  -1  -9 -11 4463.60 761.677  11
  -1  -9 -10 26441.6 1628.89  19
  -1  -9 -10 24840.6 1676.75  11
  -1  -9  -9 319.322 245.478   3
  -1  -9  -9 807.544 371.225  19
  -1  -9  -9 573.034 320.480  11
  -1  -9  -8 14460.0 1229.60   3
  -1  -9  -8 14935.2 1203.13  19
  -1  -9  -8 14592.2 1191.94  11
  -1  -9  -7 14958.7 1244.07   3
  -1  -9  -7 14142.1 1164.28  19
  -1  -9  -7 14604.9 1135.72  11
  -1  -9  -6 1389.63 383.746   3
  -1  -9  -6 1328.60 369.190  11
  -1  -9  -5 28063.6 1642.48  19
  -1  -9  -5 26906.0 1467.00  11
  -1  -9  -4 2793.21 528.084   3
  -1  -9  -4 2334.07 492.098  19
  -1  -9  -4 2177.87 412.861  11
  -1  -9  -3 16812.9 1271.52   3
  -1  -9  -3 17014.7 1260.21  19
  -1  -9  -3 16167.0 1034.95  11
  -1  -9  -2 24689.8 1538.90   3
  -1  -9  -2 26410.8 1558.12  19
  -1  -9  -2 22211.2 1169.49  11
  -1  -9  -1 3000.32 540.979  19
  -1  -9  -1 1854.40 442.372   3
  -1  -9   0 33093.9 1755.86  19
  -1  -9   0 32089.7 1754.25   3
  -1  -9   1 7714.52 836.011  19
  -1  -9   1 7930.63 862.564   3
  -1  -9   2 15366.1 1177.84  19
  -1  -9   2 15928.6 1220.06   3
  -1  -9   3 34358.7 1780.61  19
  -1  -9   3 29599.9 1679.62   3
  -1  -9   4 497.570 257.453  19
  -1  -9   4 408.047 237.544   3
  -1  -9   5 27504.2 1580.75  19
  -1  -9   5 25234.8 1537.91   3
  -1  -9   6 9383.62 974.495   6
  -1  -9   6 9416.50 916.299  19
  -1  -9   6 9151.12 921.886   3
  -1  -9   7 7788.90 835.227  19
  -1  -9   7 8904.87 903.770   3
  -1  -9   7 6163.52 823.100   6
  -1  -9   8 26793.2 1736.07   6
  -1  -9   8 27701.0 1583.21  19
  -1  -9   9-14.7174 208.195   6
  -1  -9  10 15548.8 1384.52   6
  -1  -8 -12 10086.1 1087.39  11
  -1  -8 -11 14008.7 1237.17  11
  -1  -8 -10 478.831 240.510  19
  -1  -8 -10 262.719 215.066  11
  -1  -8  -9 23526.9 1492.98   3
  -1  -8  -9 24031.8 1444.85  19
  -1  -8  -9 22024.6 1456.25  11
  -1  -8  -8 8579.08 884.098   3
  -1  -8  -8 8478.85 844.373  19
  -1  -8  -8 6927.61 780.040  11
  -1  -8  -7 13480.1 1090.72   3
  -1  -8  -7 13755.2 1069.43  19
  -1  -8  -7 14136.4 1069.60  11
  -1  -8  -6 38304.0 1865.98   3
  -1  -8  -6 37422.8 1791.73  19
  -1  -8  -6 35829.3 1695.06  11
  -1  -8  -5 774.003 322.830   3
  -1  -8  -5 186.812 187.013  19
  -1  -8  -5 670.627 257.115  11
  -1  -8  -4 27453.9 1537.59   3
  -1  -8  -4 32311.5 1629.25  19
  -1  -8  -4 29459.6 1409.23  11
  -1  -8  -3 26321.7 1465.34  19
  -1  -8  -3 25847.9 1476.97   3
  -1  -8  -2 10333.0 896.956  19
  -1  -8  -2 9108.86 863.019   3
  -1  -8  -1 24242.5 1393.64  19
  -1  -8  -1 22378.6 1357.25   3
  -1  -8   0 197.958 169.429  19
  -1  -8   0 875.422 306.562   3
  -1  -8   1 22348.4 1324.18  19
  -1  -8   1 23108.8 1365.11   3
  -1  -8   2 21032.0 1283.80  19
  -1  -8   2 22596.5 1344.83   3
  -1  -8   3 3199.57 510.138  19
  -1  -8   3 2909.53 497.077   3
  -1  -8   4 25904.9 1422.46  19
  -1  -8   4 27610.3 1502.45   3
  -1  -8   5 1658.31 365.439  19
  -1  -8   5 2503.87 462.538   3
  -1  -8   5 1318.04 341.230   6
  -1  -8   6 21598.0 1383.42   6
  -1  -8   6 19601.5 1234.75  19
  -1  -8   6 21348.8 1319.89   3
  -1  -8   7 17369.6 1273.59   6
  -1  -8   7 18108.4 1174.58  19
  -1  -8   7 16257.5 1154.28   3
  -1  -8   8 2662.43 457.903  19
  -1  -8   8 3103.39 518.720   3
  -1  -8   8 3265.53 573.803   6
  -1  -8   9 21540.3 1499.83   6
  -1  -8  10 3391.94 629.273   6
  -1  -8  11 8026.78 970.210   6
  -1  -7 -14 158.282 299.920  10
  -1  -7 -14-199.559 256.066  11
  -1  -7 -13 14515.7 1273.62  10
  -1  -7 -13 15335.8 1338.71  11
  -1  -7 -12 3421.64 599.182  10
  -1  -7 -12 3495.39 639.428  11
  -1  -7 -11 1861.60 435.346  10
  -1  -7 -11 2328.45 507.516  11
  -1  -7 -10 17856.6 1222.33  10
  -1  -7 -10 17531.3 1146.54  19
  -1  -7 -10 18186.5 1315.84  11
  -1  -7  -9-31.5400 141.724  10
  -1  -7  -9 83.0130 140.737   5
  -1  -7  -9 77.4768 184.169   3
  -1  -7  -9 151.343 151.305  19
  -1  -7  -9 209.842 206.118  11
  -1  -7  -8 21333.4 1192.42  10
  -1  -7  -8 24951.4 1407.35   3
  -1  -7  -8 23018.1 1137.00   5
  -1  -7  -8 23568.1 1314.17  19
  -1  -7  -8 19946.8 1285.14  11
  -1  -7  -7 14622.0 845.585   5
  -1  -7  -7 16323.5 1115.40   3
  -1  -7  -7 12728.7 961.581  19
  -1  -7  -7 14401.5 1045.42  11
  -1  -7  -7 14483.0 905.979  10
  -1  -7  -6 6704.45 698.665   3
  -1  -7  -6 6456.29 525.440   5
  -1  -7  -6 5687.49 635.879  19
  -1  -7  -6 6289.53 549.288  10
  -1  -7  -6 6911.30 683.854  11
  -1  -7  -5 43249.2 1830.33   3
  -1  -7  -5 38863.2 1326.00   5
  -1  -7  -5 41873.2 1761.13  19
  -1  -7  -5 42823.9 1397.94  10
  -1  -7  -4 2315.46 415.568  19
  -1  -7  -4 2065.11 266.492   5
  -1  -7  -4 2762.99 466.068   3
  -1  -7  -3 36553.9 1612.06  19
  -1  -7  -3 33095.3 1116.52   5
  -1  -7  -3 36559.5 1635.67   3
  -1  -7  -2 25998.6 1339.94  19
  -1  -7  -2 27951.2 1404.74   3
  -1  -7  -2 25197.4 937.761   5
  -1  -7  -1 1612.79 346.910  19
  -1  -7  -1 2390.15 407.502   3
  -1  -7  -1 2117.80 262.691   5
  -1  -7   0 50184.1 1906.39  19
  -1  -7   0 48919.0 1395.29   5
  -1  -7   0 48076.2 1895.45   3
  -1  -7   1 13441.9 936.604  19
  -1  -7   1 13603.6 964.821   3
  -1  -7   1 13925.1 699.012   5
  -1  -7   2 13061.9 917.346  19
  -1  -7   2 12291.2 909.909   3
  -1  -7   3 35641.1 1565.42  19
  -1  -7   3 35883.4 1597.03   3
  -1  -7   4 3808.03 498.913  19
  -1  -7   4 4108.41 540.636   3
  -1  -7   4 3658.26 507.833   6
  -1  -7   5 15151.7 1055.21   6
  -1  -7   5 15912.0 1010.19  19
  -1  -7   5 13356.6 965.786   3
  -1  -7   6 9993.51 859.520   6
  -1  -7   6 8765.24 749.927  19
  -1  -7   6 9463.13 813.478   3
  -1  -7   7 6142.55 618.976  19
  -1  -7   7 5654.94 681.147   6
  -1  -7   7 5286.98 603.976   3
  -1  -7   8 21878.9 1374.93   6
  -1  -7   8 21217.9 1168.89  19
  -1  -7   8 20533.0 1226.20   3
  -1  -7   9-28.1774 160.576   3
  -1  -7   9 101.355 229.973   6
  -1  -7  10 13201.2 1141.51   6
  -1  -7  11 6669.88 847.102   6
  -1  -7  12 2801.94 573.101   6
  -1  -7  13 17804.7 1470.89   6
  -1  -6 -15 1602.76 464.387  10
  -1  -6 -15 842.017 377.533  11
  -1  -6 -14 20410.6 1563.93  10
  -1  -6 -14 20192.9 1521.07  11
  -1  -6 -13 748.005 317.657  10
  -1  -6 -13 1079.33 384.384  11
  -1  -6 -12 10574.8 1024.09  10
  -1  -6 -12 8625.60 925.425  11
  -1  -6 -11 31504.5 1697.42  10
  -1  -6 -11 30403.4 1413.95  19
  -1  -6 -11 29827.9 1685.70  11
  -1  -6 -10 152.268 241.491  10
  -1  -6 -10 389.003 186.556  19
  -1  -6 -10 140.225 180.108  11
  -1  -6  -9 25588.5 1372.93  10
  -1  -6  -9 26691.1 1379.91   3
  -1  -6  -9 27332.0 1320.64  19
  -1  -6  -9 24665.1 1413.07  11
  -1  -6  -8 4314.58 525.187  10
  -1  -6  -8 5801.01 624.167   3
  -1  -6  -8 5717.09 588.618  19
  -1  -6  -8 5359.64 621.811  11
  -1  -6  -7 13208.9 859.444  10
  -1  -6  -7 15842.7 1012.86   3
  -1  -6  -7 14332.1 936.590  19
  -1  -6  -7 14814.8 998.975  11
  -1  -6  -6 19735.3 987.330  10
  -1  -6  -6 21301.9 1141.19  19
  -1  -6  -6 21565.7 949.494   5
  -1  -6  -6 20279.7 1145.01   3
  -1  -6  -5 274.746 131.551  10
  -1  -6  -5 404.516 139.184   5
  -1  -6  -5 214.024 173.592   3
  -1  -6  -5 11.2085 156.589  19
  -1  -6  -4 39147.1 1580.31   3
  -1  -6  -4 35511.0 1128.43   5
  -1  -6  -4 37219.0 1511.31  19
  -1  -6  -4 35272.8 1150.90  10
  -1  -6  -3 17154.7 712.742   5
  -1  -6  -3 17987.2 1041.69   3
  -1  -6  -3 18488.8 1035.97  19
  -1  -6  -2 10545.4 783.565   3
  -1  -6  -2 11681.4 556.205   5
  -1  -6  -2 11364.7 802.766  19
  -1  -6  -1 55331.1 1884.04   3
  -1  -6  -1 51407.9 1335.63   5
  -1  -6  -1 54949.4 1861.41  19
  -1  -6  -1 54497.6 1667.02  14
  -1  -6   0 101.156 156.584   3
  -1  -6   0 145.341 79.6853   5
  -1  -6   0-1.57363 131.809  19
  -1  -6   0 312.347 144.598  14
  -1  -6   1 50789.5 1822.47   3
  -1  -6   1 52279.5 1405.59   5
  -1  -6   1 53967.6 1829.60  19
  -1  -6   1 54101.2 1478.99  14
  -1  -6   2 42423.2 1642.08   3
  -1  -6   2 45300.6 1631.17  19
  -1  -6   2 43290.8 1220.31  14
  -1  -6   3 13465.1 875.088   6
  -1  -6   3 11771.1 826.450   3
  -1  -6   3 10845.5 771.847  19
  -1  -6   3 13088.1 555.984  14
  -1  -6   4 38746.3 1554.07   6
  -1  -6   4 38193.3 1545.97   3
  -1  -6   4 38172.7 1486.08  19
  -1  -6   4 37844.5 963.539  14
  -1  -6   5 15814.0 992.528   6
  -1  -6   5 15686.3 918.817  19
  -1  -6   5 14802.1 930.633   3
  -1  -6   6 24742.5 1296.46   6
  -1  -6   6 24783.5 1168.58  19
  -1  -6   6 23890.6 1208.81   3
  -1  -6   7 37154.4 1653.57   6
  -1  -6   7 34226.0 1392.91  19
  -1  -6   7 33873.3 1477.47   3
  -1  -6   8 930.924 205.887  19
  -1  -6   8 1300.08 320.902   3
  -1  -6   8 854.366 275.136   6
  -1  -6   9 22359.2 1192.24   3
  -1  -6   9 22397.1 1364.01   6
  -1  -6  10 7187.39 804.879   6
  -1  -6  11 7256.59 839.480   6
  -1  -6  12 12856.9 1158.86   6
  -1  -6  13-5.40127 202.049   6
  -1  -6  14 9991.85 1112.62   6
  -1  -5 -16 2591.15 642.303  10
  -1  -5 -15 14298.1 1348.59  10
  -1  -5 -15 16223.3 1343.02  11
  -1  -5 -14 715.372 391.066  10
  -1  -5 -14-490.629 267.204  11
  -1  -5 -13 21075.2 1488.82  10
  -1  -5 -13 18769.7 1371.77  11
  -1  -5 -12 20121.4 1397.07  10
  -1  -5 -12 21938.1 1415.17  11
  -1  -5 -11 4408.58 626.018  10
  -1  -5 -11 6112.32 559.892  19
  -1  -5 -11 4258.89 606.002  11
  -1  -5 -10 33839.0 1654.16  10
  -1  -5 -10 35046.8 1397.63  19
  -1  -5 -10 33263.9 1651.34  11
  -1  -5  -9 1370.90 331.509  10
  -1  -5  -9 2328.84 351.833  19
  -1  -5  -9 1405.70 345.096  11
  -1  -5  -8 30532.0 1398.38  10
  -1  -5  -8 31375.7 1364.98   3
  -1  -5  -8 30474.4 1284.42  19
  -1  -5  -8 29876.8 1440.51  11
  -1  -5  -7 36544.4 1454.47  10
  -1  -5  -7 37520.3 1479.31   3
  -1  -5  -7 36616.5 1417.70  19
  -1  -5  -7 36354.2 779.072  12
  -1  -5  -6 666.459 196.130  10
  -1  -5  -6 919.763 232.813  19
  -1  -5  -6 669.580 210.478   3
  -1  -5  -5 67325.6 1828.35  10
  -1  -5  -5 67395.2 1998.79  19
  -1  -5  -5 69393.9 2063.65   3
  -1  -5  -4 18778.0 793.418  10
  -1  -5  -4 16679.4 697.915   5
  -1  -5  -4 19906.1 1003.75   3
  -1  -5  -4 18049.2 935.047  19
  -1  -5  -3 15443.9 635.229  10
  -1  -5  -3 15095.8 612.027   5
  -1  -5  -3 16931.7 910.071   3
  -1  -5  -3 14903.2 432.272   1
  -1  -5  -3 15148.7 851.004  19
  -1  -5  -3 15356.0 873.980  14
  -1  -5  -2 28729.3 852.669   5
  -1  -5  -2 30170.7 1245.30   3
  -1  -5  -2 30037.4 1220.55  19
  -1  -5  -2 29318.9 799.516  10
  -1  -5  -2 30561.3 1188.97  14
  -1  -5  -1 348.024 162.472   3
  -1  -5  -1 542.682 110.486   5
  -1  -5  -1 465.521 177.036  19
  -1  -5  -1 835.902 188.452  14
  -1  -5   0 49045.5 1182.14   5
  -1  -5   0 47390.5 1604.37   3
  -1  -5   0 46813.3 1563.54  19
  -1  -5   0 48138.6 1396.70  14
  -1  -5   1 39852.1 1440.67   3
  -1  -5   1 39757.3 1090.29   5
  -1  -5   1 40581.6 1418.43  19
  -1  -5   1 38912.2 1154.06  14
  -1  -5   2 7346.46 566.669   6
  -1  -5   2 7245.89 586.377   3
  -1  -5   2 6911.27 550.773  19
  -1  -5   2 7260.05 416.506  14
  -1  -5   3 53461.9 1679.82   6
  -1  -5   3 50581.3 1671.23   3
  -1  -5   3 53736.4 1654.55  19
  -1  -5   3 51555.7 1235.10  14
  -1  -5   4 46.3316 108.817   3
  -1  -5   4 494.097 192.715   6
  -1  -5   4 495.644 149.681  19
  -1  -5   4 473.315 99.3735  14
  -1  -5   5 53252.3 1773.47   6
  -1  -5   5 50154.6 1684.73   3
  -1  -5   5 51150.8 1610.17  19
  -1  -5   5 52292.0 1177.11  14
  -1  -5   6 35818.9 1465.03   6
  -1  -5   6 36543.4 1406.03   3
  -1  -5   6 32865.5 1246.73  19
  -1  -5   6 35293.8 917.837  14
  -1  -5   7 12365.4 872.519   6
  -1  -5   7 12338.4 725.112  19
  -1  -5   7 12448.1 801.033   3
  -1  -5   8 49515.1 1896.24   6
  -1  -5   8 46778.7 1503.25  19
  -1  -5   8 45788.5 1655.36   3
  -1  -5   9 5952.59 569.084   3
  -1  -5   9 5595.03 640.960   6
  -1  -5  10 16478.5 963.873   3
  -1  -5  10 17077.3 1164.62   6
  -1  -5  11 22048.6 1388.36   6
  -1  -5  12 2022.19 438.690   6
  -1  -5  13 21396.1 1492.26   6
  -1  -5  14 6799.07 887.690   6
  -1  -5  15 6412.68 886.692   6
  -1  -4 -16 15137.5 1433.20  10
  -1  -4 -16 15674.7 1331.27  11
  -1  -4 -15 754.099 399.269  10
  -1  -4 -15 387.880 286.894  11
  -1  -4 -14 21218.5 1546.99  10
  -1  -4 -14 18241.9 1338.87  11
  -1  -4 -13 6532.15 824.779  10
  -1  -4 -13 6873.07 786.585  11
  -1  -4 -12 9718.36 959.373  10
  -1  -4 -12 9806.03 912.594  11
  -1  -4 -11 35393.6 1755.01  10
  -1  -4 -11 35738.1 1701.84  11
  -1  -4 -10 762.440 288.488  10
  -1  -4 -10 867.457 205.137  19
  -1  -4 -10 964.035 265.973  11
  -1  -4  -9 44580.8 1808.85  10
  -1  -4  -9 47645.9 1520.37  19
  -1  -4  -9 46540.1 1814.91  11
  -1  -4  -8 26135.3 1270.81  10
  -1  -4  -8 27260.9 1153.43   3
  -1  -4  -8 26231.7 1084.63  19
  -1  -4  -8 24410.6 1232.34  11
  -1  -4  -7 14381.9 869.322  10
  -1  -4  -7 15372.4 830.291   3
  -1  -4  -7 13042.0 739.790  19
  -1  -4  -6 83471.4 2219.32  10
  -1  -4  -6 85551.8 2198.65   3
  -1  -4  -6 84355.7 2153.73  19
  -1  -4  -6 85718.7 1586.26  12
  -1  -4  -5 298.102 132.068  10
  -1  -4  -5 283.929 134.937   3
  -1  -4  -5 346.113 149.552  19
  -1  -4  -5 321.670 56.7806  12
  -1  -4  -4 79755.4 1860.38  10
  -1  -4  -4 73918.0 1987.48   3
  -1  -4  -4 78750.6 2003.10  19
  -1  -4  -4 75873.7 2148.71  14
  -1  -4  -3 34638.5 1006.25  10
  -1  -4  -3 34109.2 1218.38   3
  -1  -4  -3 34254.2 918.992   5
  -1  -4  -3 32811.7 1184.60  19
  -1  -4  -3 34667.4 1275.54  14
  -1  -4  -2 1011.42 137.465  10
  -1  -4  -2 1062.47 211.812   3
  -1  -4  -2 1046.01 132.524   5
  -1  -4  -2 980.216 71.5006   1
  -1  -4  -2 1082.93 214.745  19
  -1  -4  -2 979.813 209.350  14
  -1  -4  -1 105731. 1887.02   5
  -1  -4  -1 102405. 2403.61   3
  -1  -4  -1 102359. 2380.69  19
  -1  -4  -1 108241. 1766.79  10
  -1  -4  -1 103550. 2294.63  14
  -1  -4   0 15579.3 776.271   3
  -1  -4   0 14148.7 494.610   5
  -1  -4   0 14293.5 722.822  19
  -1  -4   0 14843.1 654.729  14
  -1  -4   1 31128.7 1078.47   6
  -1  -4   1 31088.0 849.167   5
  -1  -4   1 31156.1 1137.88   3
  -1  -4   1 30405.0 1091.60  19
  -1  -4   1 31184.1 931.956  14
  -1  -4   2 53982.3 1519.52   6
  -1  -4   2 52356.7 1554.65   3
  -1  -4   2 52522.5 1494.03  19
  -1  -4   2 52108.1 1225.87  14
  -1  -4   3 891.686 207.780   3
  -1  -4   3 1625.89 253.417   6
  -1  -4   3 1390.86 226.364  19
  -1  -4   3 1204.42 151.676  14
  -1  -4   4 46106.3 1125.40  10
  -1  -4   4 49394.7 1520.59   6
  -1  -4   4 47833.0 1486.77   3
  -1  -4   4 48058.3 1404.74  19
  -1  -4   4 48054.4 1108.99  14
  -1  -4   5 19879.8 946.638   6
  -1  -4   5 17662.6 859.270   3
  -1  -4   5 16484.6 760.800  19
  -1  -4   5 17651.6 606.236  14
  -1  -4   6 21517.2 1034.59   6
  -1  -4   6 19415.0 930.964   3
  -1  -4   6 20459.7 845.288  19
  -1  -4   6 21039.6 705.262  14
  -1  -4   7 38724.9 1488.25   6
  -1  -4   7 33238.9 1273.29   3
  -1  -4   7 36105.7 1156.91  19
  -1  -4   7 36204.4 1039.80  14
  -1  -4   8 212.144 122.453   3
  -1  -4   8 202.667 153.952   6
  -1  -4   8 164.306 109.589  19
  -1  -4   8 51.5247 66.7666  14
  -1  -4   9 35433.1 1350.38   3
  -1  -4   9 34129.8 1540.31   6
  -1  -4   9 35756.5 1144.67  14
  -1  -4  10 8567.13 654.103   3
  -1  -4  10 9279.19 814.619   6
  -1  -4  11 12658.6 1002.65   6
  -1  -4  12 27199.6 1564.06   6
  -1  -4  13 1480.84 405.068   6
  -1  -4  14 22285.6 1546.16   6
  -1  -4  15 5579.96 802.758   6
  -1  -3 -17 3823.05 654.390  11
  -1  -3 -16 3060.19 671.552  10
  -1  -3 -16 4164.98 681.228  11
  -1  -3 -15 12913.4 1255.68  10
  -1  -3 -15 10333.3 1004.32  11
  -1  -3 -14 197.650 195.652  10
  -1  -3 -14 2.58439 214.911  11
  -1  -3 -13 18046.9 1351.54  10
  -1  -3 -13 16813.9 1185.79  11
  -1  -3 -12 33468.8 1768.03  10
  -1  -3 -12 31926.1 1602.70  11
  -1  -3 -11 3946.18 572.664  10
  -1  -3 -11 2706.39 451.420  11
  -1  -3 -10 46994.5 1927.73  10
  -1  -3 -10 46447.7 1383.46  19
  -1  -3 -10 49998.9 1868.52  11
  -1  -3  -9 6475.87 648.365  10
  -1  -3  -9 6264.20 462.330  19
  -1  -3  -9 7174.57 650.602  11
  -1  -3  -8 43828.6 1669.41  10
  -1  -3  -8 44757.0 1333.12  19
  -1  -3  -7 79553.4 2240.72  10
  -1  -3  -7 77125.2 1904.01  19
  -1  -3  -7 82184.0 1986.78   3
  -1  -3  -6 1087.20 233.296  10
  -1  -3  -6 859.529 182.193  19
  -1  -3  -6 730.968 161.127   3
  -1  -3  -5 128631. 2768.02  10
  -1  -3  -5 131132. 2679.04   3
  -1  -3  -5 128688. 2640.39  19
  -1  -3  -4 28524.0 969.917  10
  -1  -3  -4 26843.5 964.636   3
  -1  -3  -4 27405.7 963.336  19
  -1  -3  -4 27034.7 628.133  12
  -1  -3  -4 27356.7 1105.08  14
  -1  -3  -3 44484.8 1160.48  10
  -1  -3  -3 43526.0 1265.50   3
  -1  -3  -3 43858.4 1261.57  19
  -1  -3  -3 44065.4 1368.96  14
  -1  -3  -3 44500.7 786.367  12
  -1  -3  -2 113411. 2037.61  10
  -1  -3  -2 107696. 2324.77   3
  -1  -3  -2 112569. 1905.60   5
  -1  -3  -2 110914. 2322.13  19
  -1  -3  -2 110625. 2369.84  14
  -1  -3  -1 15680.3 436.840  10
  -1  -3  -1 15571.7 416.105   5
  -1  -3  -1 15221.1 680.118   3
  -1  -3  -1 14619.7 653.895  19
  -1  -3  -1 15138.2 644.482  14
  -1  -3   0 153755. 2956.09   3
  -1  -3   0 155888. 2449.65   5
  -1  -3   0 154225. 2921.67  19
  -1  -3   0 151822. 2776.56  14
  -1  -3   1 49058.8 1274.36   6
  -1  -3   1 48464.3 1347.64   3
  -1  -3   1 50849.2 1315.75  19
  -1  -3   1 49017.9 1152.99  14
  -1  -3   1 51790.9 1067.77  13
  -1  -3   2 21193.0 786.796   6
  -1  -3   2 20823.4 491.926  10
  -1  -3   2 21035.0 824.207   3
  -1  -3   2 21376.3 780.749  19
  -1  -3   2 20555.6 581.194  11
  -1  -3   2 21695.7 641.123  14
  -1  -3   3 90047.3 1733.69  10
  -1  -3   3 96474.1 2086.98   6
  -1  -3   3 94462.2 2092.19   3
  -1  -3   3 94785.6 1990.02  19
  -1  -3   3 95482.1 1701.24  11
  -1  -3   3 94217.4 1764.57  14
  -1  -3   4 288.572 127.131   3
  -1  -3   4 120.993 95.1979   6
  -1  -3   4 226.286 103.277  19
  -1  -3   4 318.076 86.4953  14
  -1  -3   5 27716.0 1059.95   6
  -1  -3   5 25361.6 970.787   3
  -1  -3   5 26538.8 857.459  19
  -1  -3   5 28211.9 814.803  14
  -1  -3   6 47011.8 1498.14   6
  -1  -3   6 43826.5 1356.54   3
  -1  -3   6 44969.6 1170.55  19
  -1  -3   6 44723.9 1167.77  14
  -1  -3   7 4298.70 456.429   6
  -1  -3   7 4466.89 406.642   3
  -1  -3   7 4421.19 314.694  19
  -1  -3   7 4645.21 353.841  14
  -1  -3   8 45711.0 1661.12   6
  -1  -3   8 43675.7 1432.99   3
  -1  -3   8 45791.7 1138.46  19
  -1  -3   8 48503.0 1364.66  14
  -1  -3   9 6031.37 506.845   3
  -1  -3   9 6140.96 628.679   6
  -1  -3   9 7137.29 506.174  14
  -1  -3  10 10141.1 664.320   3
  -1  -3  10 9122.51 783.444   6
  -1  -3  10 9318.60 620.611  14
  -1  -3  11 22607.6 1308.83   6
  -1  -3  11 20716.7 1014.04  14
  -1  -3  12 1961.48 410.387   6
  -1  -3  13 20585.7 1380.12   6
  -1  -3  14 2290.09 487.572   6
  -1  -3  15 4320.60 701.407   6
  -1  -3  16 11653.8 1183.78   6
  -1  -2 -18 4055.36 678.847  11
  -1  -2 -17 6555.69 976.429  10
  -1  -2 -17 5309.37 765.115  11
  -1  -2 -16 10413.4 1152.20  10
  -1  -2 -16 8815.63 914.838  11
  -1  -2 -15-172.155 309.160  10
  -1  -2 -15 264.953 232.087  11
  -1  -2 -14 12220.0 1136.30  10
  -1  -2 -14 12520.7 1002.46  11
  -1  -2 -13 8527.87 926.755  10
  -1  -2 -13 9817.13 855.961  11
  -1  -2 -12 8574.14 871.021  10
  -1  -2 -12 9930.98 829.336  11
  -1  -2 -11 16081.2 1128.05  10
  -1  -2 -11 15178.4 993.344  11
  -1  -2 -10-83.9810 177.693  10
  -1  -2 -10 15.2127 67.3692  19
  -1  -2 -10-3.35675 144.090  11
  -1  -2  -9 34318.7 1525.51  10
  -1  -2  -9 35377.3 1054.81  19
  -1  -2  -9 34145.0 1403.69  11
  -1  -2  -8 26238.0 1242.84  10
  -1  -2  -8 25170.2 1127.97  11
  -1  -2  -7 12059.2 771.432  10
  -1  -2  -6 71138.3 1604.91   3
  -1  -2  -6 65960.7 1891.67  10
  -1  -2  -5 11133.2 514.002   3
  -1  -2  -5 9781.73 599.023  10
  -1  -2  -5 10987.8 679.190  14
  -1  -2  -4 84687.2 1755.00   3
  -1  -2  -4 82725.4 1896.05  10
  -1  -2  -4 81140.0 2013.72  14
  -1  -2  -3 90160.3 1800.00   3
  -1  -2  -3 88477.7 1828.11  10
  -1  -2  -3 86031.3 1507.11  12
  -1  -2  -3 86197.3 1974.60  14
  -1  -2  -2 5767.94 347.583   3
  -1  -2  -2 5448.54 301.361  10
  -1  -2  -2 5661.77 379.524  14
  -1  -2  -2 6035.82 215.668  12
  -1  -2  -1 186595. 3169.35   3
  -1  -2  -1 183665. 2884.07  10
  -1  -2  -1 184082. 3172.01  14
  -1  -2   0 47285.7 1163.46   3
  -1  -2   0 48342.8 1026.54  16
  -1  -2   0 48001.2 1022.60  17
  -1  -2   0 46357.0 1074.55  14
  -1  -2   0 49022.4 1011.62  11
  -1  -2   1 55672.7 1193.97   6
  -1  -2   1 54582.2 927.569  10
  -1  -2   1 52345.6 1263.09   3
  -1  -2   1 55131.6 1114.78  17
  -1  -2   1 54518.8 1115.36  16
  -1  -2   1 52475.9 1211.10  19
  -1  -2   1 54188.3 1066.70  11
  -1  -2   1 54996.0 977.549  13
  -1  -2   1 53279.8 1124.79  14
  -1  -2   2 70148.1 1308.68  10
  -1  -2   2 72059.6 1497.63   6
  -1  -2   2 72601.5 1578.79   3
  -1  -2   2 71151.2 1465.60  19
  -1  -2   2 71829.2 1319.47  11
  -1  -2   2 70349.8 1369.87  14
  -1  -2   3 13682.3 511.397  10
  -1  -2   3 13254.2 564.837   6
  -1  -2   3 11881.8 546.724   3
  -1  -2   3 13237.5 492.895  19
  -1  -2   3 13386.9 447.877  11
  -1  -2   3 13707.2 481.719  14
  -1  -2   4 42498.8 1216.19   6
  -1  -2   4 43972.7 1200.47   3
  -1  -2   4 45165.7 1019.95  19
  -1  -2   4 44234.7 1061.20  14
  -1  -2   5 45592.1 1343.76   6
  -1  -2   5 47696.4 1041.90  19
  -1  -2   6 25356.6 918.406   9
  -1  -2   6 25949.5 682.451  19
  -1  -2   6 26232.6 1037.83   6
  -1  -2   7 54745.3 1494.46   9
  -1  -2   7 55895.0 1104.56  19
  -1  -2   7 57833.6 1737.80   6
  -1  -2   8 574.768 176.225   6
  -1  -2   8 1097.85 194.440   9
  -1  -2   9 23013.1 1162.43   6
  -1  -2   9 22302.7 923.459   9
  -1  -2  10 15004.7 982.280   6
  -1  -2  11 2847.79 450.207   6
  -1  -2  12 27747.8 1509.35   6
  -1  -2  13 5015.74 675.905   6
  -1  -2  14 8575.51 921.412   6
  -1  -2  15 9515.94 1000.39   6
  -1  -2  16 61.2524 199.231   6
  -1  -1 -17 7181.59 999.114  10
  -1  -1 -17 6517.22 790.725  11
  -1  -1 -16 1132.07 432.010  10
  -1  -1 -16 1471.01 374.968  11
  -1  -1 -15 14990.6 1310.64  10
  -1  -1 -15 13717.5 1059.91  11
  -1  -1 -14 3440.42 621.317  10
  -1  -1 -14 2639.17 452.643  11
  -1  -1 -13 13636.2 1154.21  10
  -1  -1 -13 14194.1 989.461  11
  -1  -1 -12 22004.6 1390.79  10
  -1  -1 -12 20073.1 1137.08  11
  -1  -1 -11 75.6339 144.629  10
  -1  -1 -11-31.4383 152.014  11
  -1  -1 -10 16667.9 1087.06  10
  -1  -1 -10 17003.5 949.184  11
  -1  -1  -9 5576.73 583.297  10
  -1  -1  -9 4926.93 485.708  11
  -1  -1  -8 10933.8 780.990  10
  -1  -1  -8 11259.5 687.701  11
  -1  -1  -7 13714.7 816.077  10
  -1  -1  -6 2598.31 333.270  10
  -1  -1  -5 76204.7 1452.00   3
  -1  -1  -5 72986.6 1860.13  10
  -1  -1  -5 71300.5 1851.97  14
  -1  -1  -4 7634.83 323.993   3
  -1  -1  -4 6801.59 443.284  10
  -1  -1  -4 7410.34 474.160  14
  -1  -1  -3 15583.1 475.201   3
  -1  -1  -3 14531.0 593.547  10
  -1  -1  -3 15893.6 530.336   8
  -1  -1  -3 16222.0 520.832  15
  -1  -1  -3 14525.6 614.536  14
  -1  -1  -2 62203.4 1201.91   3
  -1  -1  -2 64525.3 1206.16   8
  -1  -1  -2 61991.3 1297.02  10
  -1  -1  -2 65261.9 1276.05   7
  -1  -1  -2 61616.0 1150.33  12
  -1  -1  -2 59690.4 1356.56  14
  -1  -1  -1 113.952 60.0202   3
  -1  -1  -1 105.082 50.3996   7
  -1  -1  -1 187.716 47.6434  12
  -1  -1  -1 89.9371 60.1290  14
  -1  -1   0 162329. 2406.84   1
  -1  -1   0 156318. 2616.42   3
  -1  -1   0 162056. 2528.98  11
  -1  -1   0 159597. 2593.12  14
  -1  -1   1 105180. 1707.19   6
  -1  -1   1 98956.2 1874.80   9
  -1  -1   1 104600. 1756.78  17
  -1  -1   1 102459. 1725.79  11
  -1  -1   1 103475. 1777.25  14
  -1  -1   2 10354.6 391.605  10
  -1  -1   2 10522.0 443.733   9
  -1  -1   2 10311.5 418.559   2
  -1  -1   2 10124.3 383.719   6
  -1  -1   2 10782.2 393.997  17
  -1  -1   2 10260.0 364.136  11
  -1  -1   2 9907.83 376.833  14
  -1  -1   3 146218. 2621.69   9
  -1  -1   3 149215. 2320.74  19
  -1  -1   3 144064. 2582.20   6
  -1  -1   4 21093.4 719.663   9
  -1  -1   4 20952.2 475.625  19
  -1  -1   4 21397.4 757.407   6
  -1  -1   5 67010.7 1580.56   9
  -1  -1   5 71998.4 1145.66  19
  -1  -1   5 69860.3 1752.32  15
  -1  -1   5 68940.4 1706.15   6
  -1  -1   6 47526.3 1277.90   9
  -1  -1   6 47569.4 1447.08  15
  -1  -1   6 45518.8 1395.87   6
  -1  -1   7 6370.46 437.851   9
  -1  -1   7 6667.63 537.312  15
  -1  -1   7 6555.45 523.902   6
  -1  -1   8 49794.3 1407.65   9
  -1  -1   8 48136.8 1628.28  15
  -1  -1   8 51153.9 1682.88   6
  -1  -1   9 6768.37 490.408   9
  -1  -1   9 6697.85 597.857  15
  -1  -1   9 7821.10 651.539   6
  -1  -1  10 7190.19 516.970   9
  -1  -1  10 7513.06 676.165  15
  -1  -1  10 6776.06 649.223   6
  -1  -1  11 41869.7 1380.34   9
  -1  -1  11 40129.8 1699.04  15
  -1  -1  11 41936.4 1767.21   6
  -1  -1  12 1322.05 367.102   6
  -1  -1  13 21837.6 1387.10   6
  -1  -1  14 5687.84 734.761   6
  -1  -1  15 2275.13 511.863   6
  -1  -1  16 14925.3 1317.18   6
  -1   0 -17 3906.96 751.141  10
  -1   0 -16 16098.8 1417.70  10
  -1   0 -15 223.151 275.287  10
  -1   0 -15 257.797 215.616  11
  -1   0 -14 17419.6 1363.64  10
  -1   0 -14 17316.6 1084.52  11
  -1   0 -13 17717.2 1297.12  10
  -1   0 -13 18991.1 1087.15  11
  -1   0 -12 6438.53 752.659  10
  -1   0 -12 5716.48 565.196  11
  -1   0 -11 33760.7 1648.02  10
  -1   0 -11 33986.6 1366.12  11
  -1   0 -10 2833.53 468.389  10
  -1   0 -10 4343.20 453.134  11
  -1   0  -9 47398.8 1774.10  10
  -1   0  -9 42438.6 1428.97  11
  -1   0  -8 52362.1 1787.14  10
  -1   0  -8 50284.0 1492.60  11
  -1   0  -7 497.028 165.517  10
  -1   0  -7 793.039 173.939  11
  -1   0  -6 86203.6 2174.12  10
  -1   0  -5 4159.77 377.216  10
  -1   0  -4 14782.9 657.287  10
  -1   0  -4 15102.0 620.140  14
  -1   0  -4 15323.5 479.475  15
  -1   0  -3 18503.5 519.485   8
  -1   0  -3 17093.1 646.944  10
  -1   0  -3 18331.6 541.949  16
  -1   0  -3 17635.8 545.408  17
  -1   0  -3 17462.3 608.838  14
  -1   0  -3 18613.7 465.936  15
  -1   0  -2 85.7583 58.0110  10
  -1   0  -2 119.752 39.8334   8
  -1   0  -2 29.4450 53.8764   5
  -1   0  -2 116.040 49.2022  17
  -1   0  -2 37.9253 39.9279  16
  -1   0  -2 87.3203 54.6959  14
  -1   0  -1 159413. 2451.22   9
  -1   0  -1 157226. 2492.55   5
  -1   0  -1 159575. 2430.54  16
  -1   0  -1 160246. 2432.59  17
  -1   0  -1 159116. 2525.23  14
  -1   0   0 60062.9 1050.93   5
  -1   0   0 59008.7 1030.01   4
  -1   0   0 58043.3 1102.73   9
[truncated: 11,752,613 more chars]
